# Supplementary material for: De Novo Transcriptome Assembly in Shiraia bambusicola to Investigate Putative Genes Involved in the Biosynthesis of Hypocrellin A
Source: Int J Mol Sci. 2016 Feb 27;17(3):311. doi: 10.3390/ijms17030311 (PMC4813174; doi:10.3390/ijms17030311)
Supplement: Supplementary file 1 [file ijms-17-00311-s001.zip]

Archive with 3 entries (2 files):
- ijms-113860-Supplementary Materials/
- ijms-113860-Supplementary Materials/ijms-113860-supple.pdf
- ijms-113860-Supplementary Materials/ijms-113860-supplementary-Table.xlsx
