# Supplementary material for: De Novo Transcriptome Assembly in Shiraia bambusicola to Investigate Putative Genes Involved in the Biosynthesis of Hypocrellin A
Source: Int J Mol Sci. 2016 Feb 27;17(3):311. doi: 10.3390/ijms17030311 (PMC4813174; doi:10.3390/ijms17030311)
Supplement: Supplementary file 1 [file ijms-17-00311-s001.zip › ijms-113860-Supplementary Materials/ijms-113860-supplementary-Table.xlsx]

## Sheet: Table S1
Table S1. KEGG pathway of the Shiraia bambusicola transcriptome.
Pathway	Pathway_type	gene_list	gene_num
ko00627,Aminobenzoate degradation	Metabolism/Xenobiotics biodegradation and metabolism	comp4638_c0_seq1;comp4826_c0_seq1;comp9979_c0_seq2;comp10828_c0_seq1;comp11503_c0_seq1;comp11597_c0_seq1;comp15990_c0_seq1;comp18108_c0_seq1;comp9475_c0_seq1;comp2920_c0_seq2;comp9361_c0_seq1;comp14347_c0_seq1;comp1132_c0_seq1;comp9495_c0_seq2;comp15871_c0_seq1;comp18773_c0_seq1;comp19828_c0_seq1;comp14722_c0_seq1;comp10025_c0_seq2;comp11961_c0_seq1;comp11562_c0_seq18;comp23626_c0_seq1;comp1675_c…	49
ko00740,Riboflavin metabolism	Metabolism/Metabolism of cofactors and vitamins	comp1814_c0_seq1;comp5830_c0_seq1;comp8325_c0_seq1;comp17481_c0_seq1;comp5230_c0_seq1;comp13664_c0_seq1;comp8743_c0_seq1;comp15608_c0_seq1;comp701_c0_seq1;comp4572_c0_seq1;comp14542_c0_seq1;comp3720_c0_seq1;comp11223_c0_seq1;comp333_c0_seq1;comp2568_c0_seq1;comp2796_c0_seq1;comp3934_c0_seq2;comp7529_c0_seq2;comp9482_c0_seq1;comp10243_c0_seq1;comp12239_c0_seq2;comp12359_c0_seq5;comp12546_c0_seq1;c…	33
ko00950,Isoquinoline alkaloid biosynthesis	Metabolism/Biosynthesis of other secondary metabolites	comp8072_c0_seq2;comp12774_c0_seq1;comp19044_c0_seq1;comp26460_c0_seq1;comp1636_c0_seq1;comp10928_c0_seq1;comp11013_c0_seq1;comp19082_c0_seq1;comp8337_c0_seq2;comp20181_c0_seq1;comp333_c0_seq1;comp2568_c0_seq1;comp2796_c0_seq1;comp3934_c0_seq2;comp7529_c0_seq2;comp9482_c0_seq1;comp10243_c0_seq1;comp12239_c0_seq2;comp12359_c0_seq5;comp12546_c0_seq1;comp12898_c0_seq1;comp15424_c0_seq1;comp15452_c0_…	40
ko05146,Amoebiasis	Human Diseases/Infectious diseases	comp11988_c0_seq1;comp6849_c0_seq2;comp541_c0_seq1;comp1930_c0_seq2;comp3885_c0_seq1;comp10688_c0_seq3;comp13957_c0_seq1;comp15928_c0_seq1;comp18034_c0_seq1;comp12924_c0_seq1;comp13431_c0_seq1;comp1671_c0_seq1;comp15572_c0_seq1	13
ko04120,Ubiquitin mediated proteolysis	Genetic Information Processing/Folding, sorting and degradation	comp4475_c0_seq2;comp9415_c0_seq3;comp15969_c0_seq1;comp4161_c0_seq1;comp9699_c0_seq2;comp22618_c0_seq1;comp8993_c0_seq1;comp403_c0_seq1;comp13171_c0_seq1;comp5772_c0_seq1;comp7152_c0_seq1;comp8825_c0_seq2;comp12695_c0_seq1;comp12755_c0_seq1;comp7197_c0_seq2;comp2029_c0_seq1;comp1538_c0_seq1;comp26541_c0_seq1;comp1405_c0_seq1;comp1822_c0_seq2;comp17998_c0_seq1;comp2138_c0_seq1;comp13158_c0_seq1;c…	95
ko05202,Transcriptional misregulation in cancers	Human Diseases/Cancers	comp8981_c0_seq1;comp4651_c0_seq1;comp9546_c0_seq2;comp13094_c0_seq1;comp7726_c0_seq1;comp1350_c0_seq1;comp12313_c0_seq2;comp12544_c0_seq1;comp523_c0_seq1;comp6831_c0_seq2;comp18559_c0_seq1;comp5444_c0_seq1;comp12017_c0_seq1;comp12017_c1_seq1;comp18417_c0_seq1;comp19344_c0_seq1;comp13801_c0_seq1;comp10399_c0_seq3	18
ko04745,Phototransduction - fly	Organismal Systems/Sensory system	comp6849_c0_seq2;comp10620_c0_seq2;comp12760_c0_seq1;comp1720_c0_seq2;comp7442_c0_seq1;comp14670_c0_seq1;comp21199_c0_seq1	7
ko00908,Zeatin biosynthesis	Metabolism/Metabolism of terpenoids and polyketides	comp25114_c0_seq1	1
ko04112,Cell cycle - Caulobacter	Cellular Processes/Cell growth and death	comp13178_c0_seq1;comp19935_c0_seq1;comp13695_c0_seq1;comp2268_c0_seq1	4
ko04962,Vasopressin-regulated water reabsorption	Organismal Systems/Excretory system	comp541_c0_seq1;comp1930_c0_seq2;comp3885_c0_seq1;comp10688_c0_seq3;comp13957_c0_seq1;comp15928_c0_seq1;comp18034_c0_seq1;comp6408_c0_seq1;comp8715_c0_seq1;comp3453_c0_seq1;comp12855_c0_seq1;comp12508_c0_seq4;comp10466_c0_seq1;comp10381_c0_seq2;comp2707_c0_seq1;comp5900_c0_seq1;comp2247_c0_seq1;comp2578_c0_seq1;comp9928_c0_seq2;comp1983_c0_seq1;comp6705_c0_seq2;comp12924_c0_seq1	22
ko04978,Mineral absorption	Organismal Systems/Digestive system	comp8113_c0_seq1;comp365_c0_seq1;comp1733_c0_seq1;comp22527_c0_seq1;comp25712_c0_seq1;comp2229_c0_seq2;comp2269_c0_seq1;comp9906_c0_seq1;comp1731_c0_seq1;comp1826_c0_seq1;comp6153_c0_seq1;comp7389_c0_seq1;comp13256_c0_seq1;comp11058_c0_seq1;comp12795_c0_seq1	15
ko05160,Hepatitis C	Human Diseases/Infectious diseases	comp10026_c0_seq1;comp12277_c0_seq1;comp14094_c0_seq1;comp6261_c0_seq1;comp7150_c0_seq2;comp13778_c0_seq1;comp13596_c0_seq1;comp8945_c1_seq1;comp1554_c0_seq1;comp7242_c0_seq1;comp10781_c0_seq3;comp2178_c0_seq1;comp5159_c0_seq1;comp6759_c0_seq2;comp13019_c0_seq1;comp1755_c0_seq1;comp7165_c0_seq2;comp21669_c0_seq1;comp13941_c0_seq1;comp1550_c0_seq1	20
ko00300,Lysine biosynthesis	Metabolism/Amino acid metabolism	comp226_c0_seq1;comp13812_c0_seq1;comp9494_c0_seq4;comp7836_c0_seq1;comp21818_c0_seq1;comp11099_c0_seq1;comp11360_c0_seq2;comp7444_c0_seq1;comp7777_c0_seq1;comp2598_c0_seq1;comp17001_c0_seq1;comp8337_c0_seq2;comp20181_c0_seq1;comp237_c0_seq1;comp592_c0_seq1;comp1224_c0_seq1;comp1287_c0_seq1;comp4632_c0_seq1;comp6953_c0_seq1;comp12067_c0_seq2;comp19110_c0_seq1;comp6075_c0_seq2;comp14148_c0_seq1	23
ko04520,Adherens junction	Cellular Processes/Cellular commiunity	comp13791_c0_seq1;comp12944_c0_seq1;comp1720_c0_seq2;comp7442_c0_seq1;comp14670_c0_seq1;comp21199_c0_seq1;comp7852_c0_seq2;comp10193_c0_seq3;comp12618_c0_seq1;comp2898_c0_seq2;comp13793_c0_seq1;comp14365_c0_seq1;comp15434_c0_seq1;comp1755_c0_seq1;comp7165_c0_seq2;comp21669_c0_seq1	16
ko04918,Thyroid hormone synthesis	Organismal Systems/Endocrine system	comp541_c0_seq1;comp1930_c0_seq2;comp3885_c0_seq1;comp10688_c0_seq3;comp13957_c0_seq1;comp15928_c0_seq1;comp18034_c0_seq1;comp6849_c0_seq2;comp7964_c0_seq1;comp10640_c0_seq1;comp12733_c0_seq1;comp11846_c0_seq1;comp12856_c0_seq1;comp8113_c0_seq1;comp12068_c0_seq5;comp12584_c0_seq1;comp1931_c0_seq1;comp4345_c0_seq1;comp6043_c0_seq1	19
ko05217,Basal cell carcinoma	Human Diseases/Cancers	comp1550_c0_seq1	1
ko02020,Two-component system	Environmental Information Processing/Signal transduction	comp85_c0_seq1;comp13429_c0_seq1;comp16699_c0_seq1;comp18181_c0_seq1;comp7300_c0_seq1;comp11279_c0_seq3;comp12062_c0_seq3;comp12961_c0_seq1;comp22179_c0_seq1;comp23747_c0_seq1;comp6515_c0_seq1;comp13151_c0_seq1;comp12056_c0_seq34;comp7583_c0_seq2;comp9578_c0_seq3;comp12890_c0_seq1;comp14348_c0_seq1;comp18873_c0_seq1;comp21134_c0_seq1;comp14139_c0_seq1;comp14524_c0_seq1;comp2948_c0_seq1;comp1711_c…	38
ko04742,Taste transduction	Organismal Systems/Sensory system	comp13465_c0_seq1;comp16202_c0_seq1;comp16516_c0_seq1;comp541_c0_seq1;comp1930_c0_seq2;comp3885_c0_seq1;comp10688_c0_seq3;comp13957_c0_seq1;comp15928_c0_seq1;comp18034_c0_seq1	10
ko04670,Leukocyte transendothelial migration	Organismal Systems/Immune system	comp1720_c0_seq2;comp7442_c0_seq1;comp14670_c0_seq1;comp21199_c0_seq1;comp12944_c0_seq1;comp1921_c0_seq1;comp6390_c0_seq2;comp7887_c0_seq3;comp12673_c0_seq1;comp2178_c0_seq1;comp5159_c0_seq1;comp6759_c0_seq2;comp13019_c0_seq1;comp6849_c0_seq2;comp7852_c0_seq2;comp10193_c0_seq3;comp12618_c0_seq1;comp5299_c0_seq2;comp8924_c0_seq3;comp13791_c0_seq1	20
ko00410,beta-Alanine metabolism	Metabolism/Metabolism of other amino acids	comp1138_c0_seq1;comp2201_c0_seq1;comp2779_c0_seq1;comp5272_c0_seq1;comp12675_c0_seq1;comp16764_c0_seq1;comp20043_c0_seq1;comp22833_c0_seq1;comp13319_c0_seq1;comp5456_c0_seq2;comp6623_c0_seq1;comp13859_c0_seq1;comp9166_c0_seq1;comp10066_c0_seq1;comp10183_c0_seq2;comp13623_c0_seq1;comp14132_c0_seq1;comp20342_c0_seq1;comp20696_c0_seq1;comp214_c0_seq1;comp982_c0_seq1;comp6894_c0_seq1;comp7619_c0_seq…	51
ko05215,Prostate cancer	Human Diseases/Cancers	comp13941_c0_seq1;comp1550_c0_seq1;comp12464_c0_seq4;comp1554_c0_seq1;comp7242_c0_seq1;comp10781_c0_seq3;comp1755_c0_seq1;comp7165_c0_seq2;comp21669_c0_seq1;comp6834_c0_seq1;comp10718_c0_seq3;comp11103_c0_seq2;comp12767_c0_seq1;comp16661_c0_seq1	14
ko04611,Platelet activation	Organismal Systems/Immune system	comp7852_c0_seq2;comp10193_c0_seq3;comp12618_c0_seq1;comp579_c0_seq1;comp5489_c0_seq2;comp8071_c0_seq2;comp5299_c0_seq2;comp8924_c0_seq3;comp541_c0_seq1;comp1930_c0_seq2;comp3885_c0_seq1;comp10688_c0_seq3;comp13957_c0_seq1;comp15928_c0_seq1;comp18034_c0_seq1;comp1720_c0_seq2;comp7442_c0_seq1;comp14670_c0_seq1;comp21199_c0_seq1;comp2178_c0_seq1;comp5159_c0_seq1;comp6759_c0_seq2;comp13019_c0_seq1;c…	28
ko05322,Systemic lupus erythematosus	Human Diseases/Immune diseases	comp1617_c0_seq1;comp11940_c0_seq4;comp12581_c0_seq1;comp16246_c0_seq1;comp37_c0_seq1;comp1673_c0_seq1;comp10156_c0_seq1;comp1350_c0_seq1;comp12313_c0_seq2;comp12544_c0_seq1;comp6625_c0_seq2;comp7566_c0_seq1;comp11387_c0_seq3;comp12741_c0_seq1;comp7181_c0_seq3;comp1815_c0_seq1;comp2632_c0_seq2;comp14470_c0_seq1;comp25974_c0_seq1	19
ko04626,Plant-pathogen interaction	Organismal Systems/Environmental adaptation	comp10620_c0_seq2;comp12760_c0_seq1;comp6170_c0_seq1;comp17308_c0_seq1;comp7028_c0_seq1;comp13644_c0_seq1;comp6834_c0_seq1;comp10718_c0_seq3;comp11103_c0_seq2;comp12767_c0_seq1;comp16661_c0_seq1	11
ko00940,Phenylpropanoid biosynthesis	Metabolism/Biosynthesis of other secondary metabolites	comp3038_c0_seq1;comp15178_c0_seq1;comp23120_c0_seq1;comp1707_c0_seq1;comp164_c0_seq1;comp931_c0_seq2;comp1117_c0_seq1;comp1976_c0_seq2;comp4386_c0_seq1;comp6248_c0_seq1;comp10857_c0_seq4;comp11240_c0_seq4;comp11908_c0_seq2;comp12371_c0_seq7;comp13893_c0_seq1;comp16255_c0_seq1;comp16542_c0_seq1;comp18428_c0_seq1;comp19102_c0_seq1;comp19198_c0_seq1;comp19896_c0_seq1;comp21735_c0_seq1;comp23426_c0_…	26
ko05203,Viral carcinogenesis	Human Diseases/Cancers	comp1554_c0_seq1;comp7242_c0_seq1;comp10781_c0_seq3;comp1755_c0_seq1;comp7165_c0_seq2;comp21669_c0_seq1;comp11770_c0_seq2;comp12779_c0_seq1;comp12821_c0_seq1;comp16271_c0_seq1;comp18650_c0_seq1;comp6354_c0_seq2;comp10919_c0_seq1;comp17696_c0_seq1;comp26451_c0_seq1;comp541_c0_seq1;comp1930_c0_seq2;comp3885_c0_seq1;comp10688_c0_seq3;comp13957_c0_seq1;comp15928_c0_seq1;comp18034_c0_seq1;comp37_c0_se…	76
ko00561,Glycerolipid metabolism	Metabolism/Lipid metabolism	comp6341_c0_seq1;comp214_c0_seq1;comp982_c0_seq1;comp6894_c0_seq1;comp7619_c0_seq1;comp8316_c0_seq1;comp10898_c0_seq1;comp12300_c0_seq30;comp14030_c0_seq1;comp15700_c0_seq1;comp16165_c0_seq1;comp16413_c0_seq1;comp16638_c0_seq1;comp17852_c0_seq1;comp18973_c0_seq1;comp19091_c0_seq1;comp21076_c0_seq1;comp9309_c0_seq1;comp9376_c0_seq3;comp17496_c0_seq1;comp3870_c0_seq2;comp5824_c0_seq2;comp7897_c0_se…	56
ko00250,Alanine, aspartate and glutamate metabolism	Metabolism/Amino acid metabolism	comp8072_c0_seq2;comp12774_c0_seq1;comp19044_c0_seq1;comp26460_c0_seq1;comp1636_c0_seq1;comp10928_c0_seq1;comp11013_c0_seq1;comp19082_c0_seq1;comp5339_c0_seq2;comp7824_c0_seq1;comp9734_c0_seq3;comp10746_c0_seq1;comp16908_c0_seq1;comp23944_c0_seq1;comp3022_c0_seq1;comp13238_c0_seq1;comp16004_c0_seq1;comp13701_c0_seq1;comp14238_c0_seq1;comp7723_c0_seq1;comp4023_c0_seq1;comp13327_c0_seq1;comp18508_c…	61
ko05162,Measles	Human Diseases/Infectious diseases	comp1550_c0_seq1;comp2898_c0_seq2;comp13793_c0_seq1;comp14365_c0_seq1;comp15434_c0_seq1;comp728_c0_seq1;comp13058_c0_seq1;comp2847_c0_seq1;comp4950_c0_seq1;comp7892_c0_seq4;comp11922_c0_seq1;comp13680_c0_seq1;comp19394_c0_seq1;comp3028_c0_seq1;comp8503_c0_seq3;comp14333_c0_seq1;comp10026_c0_seq1;comp12277_c0_seq1;comp14094_c0_seq1	19
ko03440,Homologous recombination	Genetic Information Processing/Replication and repair	comp9697_c0_seq2;comp10885_c0_seq3;comp1846_c0_seq2;comp14378_c0_seq1;comp14541_c0_seq1;comp10647_c0_seq1;comp5436_c0_seq1;comp11796_c0_seq1;comp13108_c0_seq1;comp14626_c0_seq1;comp10253_c0_seq3;comp23260_c0_seq1;comp8881_c0_seq2;comp8881_c1_seq2;comp9639_c0_seq2;comp11805_c0_seq3;comp9337_c0_seq1;comp5640_c0_seq1;comp14146_c0_seq1;comp7647_c0_seq1;comp11793_c0_seq5;comp15407_c0_seq1;comp15867_c0…	24
ko04261,Adrenergic signaling in cardiomyocytes	Organismal Systems/Circulatory system	comp541_c0_seq1;comp1930_c0_seq2;comp3885_c0_seq1;comp10688_c0_seq3;comp13957_c0_seq1;comp15928_c0_seq1;comp18034_c0_seq1;comp8113_c0_seq1;comp10620_c0_seq2;comp12760_c0_seq1;comp13596_c0_seq1;comp7150_c0_seq2;comp13778_c0_seq1;comp1189_c0_seq1;comp8369_c0_seq3;comp579_c0_seq1;comp5489_c0_seq2;comp8071_c0_seq2;comp1755_c0_seq1;comp7165_c0_seq2;comp21669_c0_seq1;comp2178_c0_seq1;comp5159_c0_seq1;c…	25
ko00965,Betalain biosynthesis	Metabolism/Biosynthesis of other secondary metabolites	comp333_c0_seq1;comp2568_c0_seq1;comp2796_c0_seq1;comp3934_c0_seq2;comp7529_c0_seq2;comp9482_c0_seq1;comp10243_c0_seq1;comp12239_c0_seq2;comp12359_c0_seq5;comp12546_c0_seq1;comp12898_c0_seq1;comp15424_c0_seq1;comp15452_c0_seq1;comp17259_c0_seq1;comp17284_c0_seq1;comp17744_c0_seq1;comp19924_c0_seq1;comp20063_c0_seq1;comp21164_c0_seq1;comp22530_c0_seq1;comp2614_c0_seq1;comp20707_c0_seq1	22
ko05206,MicroRNAs in cancer	Human Diseases/Cancers	comp1554_c0_seq1;comp7242_c0_seq1;comp10781_c0_seq3;comp12464_c0_seq4;comp9992_c0_seq1;comp13307_c0_seq1;comp5444_c0_seq1;comp12017_c0_seq1;comp12017_c1_seq1;comp18417_c0_seq1;comp19344_c0_seq1;comp18712_c0_seq1;comp18871_c0_seq1;comp21498_c0_seq1;comp7852_c0_seq2;comp10193_c0_seq3;comp12618_c0_seq1;comp1405_c0_seq1;comp198_c0_seq1;comp2047_c0_seq1;comp2351_c0_seq1;comp5590_c0_seq2;comp5619_c0_se…	33
ko04530,Tight junction	Cellular Processes/Cellular commiunity	comp13791_c0_seq1;comp13596_c0_seq1;comp7150_c0_seq2;comp13778_c0_seq1;comp6849_c0_seq2;comp2898_c0_seq2;comp13793_c0_seq1;comp14365_c0_seq1;comp15434_c0_seq1;comp10860_c0_seq1;comp1720_c0_seq2;comp7442_c0_seq1;comp14670_c0_seq1;comp21199_c0_seq1;comp12448_c0_seq1;comp7852_c0_seq2;comp10193_c0_seq3;comp12618_c0_seq1;comp1554_c0_seq1;comp7242_c0_seq1;comp10781_c0_seq3;comp11346_c0_seq2;comp19728_c…	23
ko04612,Antigen processing and presentation	Organismal Systems/Immune system	comp2847_c0_seq1;comp4950_c0_seq1;comp7892_c0_seq4;comp11922_c0_seq1;comp13680_c0_seq1;comp19394_c0_seq1;comp2644_c0_seq1;comp12989_c0_seq1;comp15531_c0_seq1;comp6834_c0_seq1;comp10718_c0_seq3;comp11103_c0_seq2;comp12767_c0_seq1;comp16661_c0_seq1;comp11846_c0_seq1;comp12856_c0_seq1	16
ko04917,Prolactin signaling pathway	Organismal Systems/Endocrine system	comp9185_c0_seq2;comp1554_c0_seq1;comp7242_c0_seq1;comp10781_c0_seq3;comp1755_c0_seq1;comp7165_c0_seq2;comp21669_c0_seq1;comp2178_c0_seq1;comp5159_c0_seq1;comp6759_c0_seq2;comp13019_c0_seq1;comp1550_c0_seq1	12
ko00900,Terpenoid backbone biosynthesis	Metabolism/Metabolism of terpenoids and polyketides	comp14139_c0_seq1;comp14524_c0_seq1;comp1628_c0_seq1;comp2902_c0_seq2;comp9123_c0_seq2;comp13688_c0_seq1;comp13207_c0_seq1;comp18016_c0_seq1;comp23613_c0_seq1;comp11757_c0_seq1;comp2982_c0_seq1;comp9935_c0_seq1;comp13712_c0_seq1;comp1801_c0_seq1;comp8543_c0_seq1;comp10094_c0_seq3;comp2192_c0_seq2;comp13979_c0_seq1;comp1073_c0_seq1;comp13405_c0_seq1;comp13920_c0_seq1;comp14221_c0_seq1;comp5544_c0_…	29
ko00640,Propanoate metabolism	Metabolism/Carbohydrate metabolism	comp2782_c0_seq1;comp12108_c0_seq6;comp26440_c0_seq1;comp9009_c0_seq2;comp22767_c0_seq1;comp2414_c0_seq1;comp2910_c0_seq1;comp13204_c0_seq1;comp18919_c0_seq1;comp19415_c0_seq1;comp19716_c0_seq1;comp10025_c0_seq2;comp11961_c0_seq1;comp10070_c0_seq1;comp18628_c0_seq1;comp4464_c0_seq1;comp13319_c0_seq1;comp5456_c0_seq2;comp6623_c0_seq1;comp9283_c0_seq1;comp13079_c0_seq1;comp16020_c0_seq1;comp4843_c0…	35
ko00460,Cyanoamino acid metabolism	Metabolism/Metabolism of other amino acids	comp1707_c0_seq1;comp164_c0_seq1;comp931_c0_seq2;comp1117_c0_seq1;comp1976_c0_seq2;comp4386_c0_seq1;comp6248_c0_seq1;comp10857_c0_seq4;comp11240_c0_seq4;comp11908_c0_seq2;comp12371_c0_seq7;comp13893_c0_seq1;comp16255_c0_seq1;comp16542_c0_seq1;comp18428_c0_seq1;comp19102_c0_seq1;comp19198_c0_seq1;comp19896_c0_seq1;comp21735_c0_seq1;comp23426_c0_seq1;comp23844_c0_seq1;comp25009_c0_seq1;comp9475_c0_…	41
ko00100,Steroid biosynthesis	Metabolism/Lipid metabolism	comp3721_c0_seq1;comp6303_c0_seq1;comp12883_c0_seq1;comp18473_c0_seq1;comp24188_c0_seq1;comp4325_c0_seq2;comp10108_c0_seq2;comp13731_c0_seq1;comp18449_c0_seq1;comp12427_c0_seq8;comp12599_c0_seq1;comp5977_c0_seq1;comp12454_c0_seq4;comp12520_c1_seq1;comp2534_c0_seq1;comp3577_c0_seq2;comp4560_c0_seq1;comp7053_c0_seq1;comp9188_c0_seq1;comp10642_c0_seq2;comp10847_c0_seq1;comp11395_c0_seq4;comp14174_c0…	40
ko04142,Lysosome	Cellular Processes/Transport and catabolism	comp13362_c0_seq1;comp13425_c0_seq1;comp2384_c0_seq1;comp1838_c0_seq1;comp13773_c0_seq1;comp13850_c0_seq1;comp820_c0_seq1;comp7048_c0_seq1;comp7430_c0_seq2;comp8810_c0_seq1;comp12658_c0_seq1;comp18838_c0_seq1;comp19282_c0_seq1;comp1278_c0_seq1;comp8001_c0_seq1;comp9040_c0_seq2;comp9521_c0_seq3;comp12752_c0_seq1;comp13471_c0_seq1;comp17495_c0_seq1;comp17901_c0_seq1;comp6136_c0_seq3;comp7459_c0_seq…	47
ko00760,Nicotinate and nicotinamide metabolism	Metabolism/Metabolism of cofactors and vitamins	comp7926_c0_seq1;comp16635_c0_seq1;comp19498_c0_seq1;comp8978_c0_seq3;comp14525_c0_seq1;comp15687_c0_seq1;comp1553_c0_seq2;comp21997_c0_seq1;comp9623_c0_seq2;comp6921_c0_seq2;comp6024_c0_seq1;comp14144_c0_seq1;comp5684_c0_seq2;comp5767_c0_seq3;comp5262_c0_seq1;comp2892_c0_seq1;comp11569_c0_seq3;comp15790_c0_seq1;comp12295_c0_seq9;comp11812_c0_seq5;comp9192_c0_seq1;comp13610_c0_seq1;comp14156_c0_s…	32
ko00790,Folate biosynthesis	Metabolism/Metabolism of cofactors and vitamins	comp13582_c0_seq1;comp85_c0_seq1;comp13429_c0_seq1;comp16699_c0_seq1;comp18181_c0_seq1;comp7300_c0_seq1;comp11279_c0_seq3;comp12062_c0_seq3;comp12961_c0_seq1;comp22179_c0_seq1;comp23747_c0_seq1;comp11579_c0_seq1;comp9887_c0_seq2;comp10627_c0_seq1;comp11454_c0_seq3;comp10550_c0_seq2;comp7967_c0_seq1;comp9385_c0_seq1;comp12430_c0_seq3	19
ko04725,Cholinergic synapse	Organismal Systems/Nervous system	comp6849_c0_seq2;comp13465_c0_seq1;comp16202_c0_seq1;comp16516_c0_seq1;comp1554_c0_seq1;comp7242_c0_seq1;comp10781_c0_seq3;comp1755_c0_seq1;comp7165_c0_seq2;comp21669_c0_seq1;comp541_c0_seq1;comp1930_c0_seq2;comp3885_c0_seq1;comp10688_c0_seq3;comp13957_c0_seq1;comp15928_c0_seq1;comp18034_c0_seq1	17
ko00362,Benzoate degradation	Metabolism/Xenobiotics biodegradation and metabolism	comp6661_c0_seq1;comp16150_c0_seq1;comp1840_c0_seq1;comp1842_c0_seq1;comp3167_c0_seq1;comp14554_c0_seq1;comp16789_c0_seq1;comp14722_c0_seq1;comp1338_c0_seq1;comp6678_c0_seq1;comp21193_c0_seq1;comp22632_c0_seq1;comp14347_c0_seq1;comp10025_c0_seq2;comp11961_c0_seq1;comp9311_c0_seq1;comp14139_c0_seq1;comp14524_c0_seq1	18
ko00052,Galactose metabolism	Metabolism/Carbohydrate metabolism	comp1683_c0_seq2;comp9789_c0_seq1;comp15832_c0_seq1;comp6211_c0_seq1;comp9185_c0_seq2;comp5902_c0_seq1;comp16061_c0_seq1;comp19768_c0_seq1;comp4770_c0_seq1;comp12999_c0_seq1;comp2028_c0_seq1;comp5985_c0_seq3;comp9582_c0_seq2;comp11468_c0_seq1;comp12606_c0_seq1;comp17256_c0_seq1;comp24345_c0_seq1;comp1696_c0_seq2;comp2016_c0_seq1;comp5471_c0_seq2;comp8541_c0_seq1;comp14769_c0_seq1;comp15622_c0_seq…	65
ko05340,Primary immunodeficiency	Human Diseases/Immune diseases	comp9455_c0_seq5;comp11525_c0_seq2;comp1917_c0_seq1	3
ko00190,Oxidative phosphorylation	Metabolism/Energy metabolism	comp6854_c0_seq1;comp17877_c0_seq1;comp1848_c0_seq1;comp22777_c0_seq1;comp4800_c0_seq1;comp8517_c0_seq1;comp874_c0_seq1;comp6933_c0_seq1;comp8829_c0_seq1;comp13530_c0_seq1;comp19122_c0_seq1;comp13980_c0_seq1;comp9120_c0_seq1;comp13128_c0_seq1;comp8659_c0_seq3;comp13125_c0_seq1;comp2454_c0_seq2;comp10366_c0_seq2;comp13413_c0_seq1;comp18002_c0_seq1;comp7946_c0_seq1;comp9941_c0_seq4;comp13308_c0_seq…	168
ko05219,Bladder cancer	Human Diseases/Cancers	comp1554_c0_seq1;comp7242_c0_seq1;comp10781_c0_seq3;comp1755_c0_seq1;comp7165_c0_seq2;comp21669_c0_seq1	6
ko05216,Thyroid cancer	Human Diseases/Cancers	comp3971_c0_seq1;comp7982_c0_seq5;comp1554_c0_seq1;comp7242_c0_seq1;comp10781_c0_seq3;comp1755_c0_seq1;comp7165_c0_seq2;comp21669_c0_seq1	8
ko04151,PI3K-Akt signaling pathway	Environmental Information Processing/Signal transduction	comp1554_c0_seq1;comp7242_c0_seq1;comp10781_c0_seq3;comp1755_c0_seq1;comp7165_c0_seq2;comp21669_c0_seq1;comp12944_c0_seq1;comp11988_c0_seq1;comp13465_c0_seq1;comp16202_c0_seq1;comp16516_c0_seq1;comp13941_c0_seq1;comp2802_c0_seq2;comp19335_c0_seq1;comp11250_c0_seq2;comp12464_c0_seq4;comp9992_c0_seq1;comp9484_c0_seq8;comp13796_c0_seq1;comp14469_c0_seq1;comp849_c0_seq2;comp13993_c0_seq1;comp2479_c0_…	48
ko00603,Glycosphingolipid biosynthesis - globo series	Metabolism/Glycan biosynthesis and metabolism	comp916_c0_seq1;comp5139_c0_seq1;comp14829_c0_seq1;comp16164_c0_seq1;comp18999_c0_seq1;comp19326_c0_seq1;comp22813_c0_seq1;comp24553_c0_seq1;comp25677_c0_seq1;comp6136_c0_seq3;comp7459_c0_seq2;comp10611_c0_seq2;comp15070_c0_seq1	13
ko00660,C5-Branched dibasic acid metabolism	Metabolism/Carbohydrate metabolism	comp1786_c0_seq1;comp10768_c0_seq33;comp13907_c0_seq1;comp15590_c0_seq1;comp15856_c0_seq1;comp5333_c0_seq2	6
ko04920,Adipocytokine signaling pathway	Organismal Systems/Endocrine system	comp12464_c0_seq4;comp8986_c0_seq4;comp13423_c0_seq1;comp14160_c0_seq1;comp7576_c0_seq1;comp7944_c0_seq2;comp11176_c0_seq3;comp24488_c0_seq1;comp1626_c0_seq1;comp11243_c0_seq4;comp23299_c0_seq1	11
ko01055,Biosynthesis of vancomycin group antibiotics	Metabolism/Metabolism of terpenoids and polyketides	comp11754_c0_seq2	1
ko05131,Shigellosis	Human Diseases/Infectious diseases	comp12944_c0_seq1;comp13631_c0_seq1;comp13547_c0_seq1;comp13515_c0_seq1;comp13542_c0_seq1;comp13353_c0_seq1;comp13791_c0_seq1;comp1720_c0_seq2;comp7442_c0_seq1;comp14670_c0_seq1;comp21199_c0_seq1;comp9339_c0_seq2;comp12723_c0_seq1;comp1500_c0_seq1;comp1755_c0_seq1;comp7165_c0_seq2;comp21669_c0_seq1;comp2178_c0_seq1;comp5159_c0_seq1;comp6759_c0_seq2;comp13019_c0_seq1;comp8153_c0_seq1;comp1077_c0_s…	30
ko04910,Insulin signaling pathway	Organismal Systems/Endocrine system	comp13941_c0_seq1;comp1550_c0_seq1;comp8788_c0_seq2;comp13117_c0_seq1;comp15678_c0_seq1;comp579_c0_seq1;comp5489_c0_seq2;comp8071_c0_seq2;comp10620_c0_seq2;comp12760_c0_seq1;comp83_c0_seq1;comp13016_c0_seq1;comp541_c0_seq1;comp1930_c0_seq2;comp3885_c0_seq1;comp10688_c0_seq3;comp13957_c0_seq1;comp15928_c0_seq1;comp18034_c0_seq1;comp13428_c0_seq1;comp2583_c0_seq1;comp11166_c0_seq3;comp421_c0_seq1;c…	48
ko05110,Vibrio cholerae infection	Human Diseases/Infectious diseases	comp12014_c0_seq4;comp13089_c0_seq1;comp19594_c0_seq1;comp13087_c0_seq1;comp13700_c0_seq1;comp15565_c0_seq1;comp13512_c0_seq1;comp13199_c0_seq1;comp15676_c0_seq1;comp2879_c0_seq1;comp11268_c0_seq2;comp12969_c0_seq1;comp1902_c0_seq1;comp13362_c0_seq1;comp13425_c0_seq1;comp2384_c0_seq1;comp1838_c0_seq1;comp13773_c0_seq1;comp13850_c0_seq1;comp3819_c0_seq2;comp14171_c0_seq1;comp13039_c0_seq1;comp1316…	39
ko05221,Acute myeloid leukemia	Human Diseases/Cancers	comp12464_c0_seq4;comp1554_c0_seq1;comp7242_c0_seq1;comp10781_c0_seq3;comp1755_c0_seq1;comp7165_c0_seq2;comp21669_c0_seq1	7
ko04115,p53 signaling pathway	Cellular Processes/Cell growth and death	comp5444_c0_seq1;comp12017_c0_seq1;comp12017_c1_seq1;comp18417_c0_seq1;comp19344_c0_seq1;comp10054_c0_seq1;comp13863_c0_seq1;comp11838_c0_seq3;comp12499_c0_seq2;comp15162_c0_seq1;comp5927_c0_seq1;comp9682_c0_seq2;comp12632_c0_seq1;comp19699_c0_seq1;comp13475_c0_seq1	15
ko04730,Long-term depression	Organismal Systems/Nervous system	comp7150_c0_seq2;comp13596_c0_seq1;comp1554_c0_seq1;comp7242_c0_seq1;comp10781_c0_seq3;comp1755_c0_seq1;comp7165_c0_seq2;comp21669_c0_seq1;comp14300_c0_seq1;comp16448_c0_seq1;comp6849_c0_seq2	11
ko01212,Fatty acid metabolism	Metabolism/Overview	comp4464_c0_seq1;comp8498_c0_seq1;comp13555_c0_seq1;comp17164_c0_seq1;comp12432_c0_seq5;comp13884_c0_seq1;comp103_c0_seq1;comp7129_c0_seq1;comp9297_c0_seq1;comp14420_c0_seq1;comp9516_c0_seq2;comp13133_c0_seq1;comp8966_c0_seq3;comp13363_c0_seq1;comp14139_c0_seq1;comp14524_c0_seq1;comp1840_c0_seq1;comp1842_c0_seq1;comp3167_c0_seq1;comp14554_c0_seq1;comp16789_c0_seq1;comp10025_c0_seq2;comp11961_c0_s…	51
ko00670,One carbon pool by folate	Metabolism/Metabolism of cofactors and vitamins	comp9887_c0_seq2;comp5382_c0_seq2;comp12915_c0_seq1;comp15428_c0_seq1;comp21899_c0_seq1;comp10619_c0_seq1;comp4237_c0_seq1;comp4779_c0_seq1;comp8068_c0_seq2;comp12736_c0_seq1;comp13260_c0_seq1;comp10464_c0_seq3;comp13952_c0_seq1;comp27021_c0_seq1;comp2376_c0_seq1;comp6858_c0_seq1;comp7960_c0_seq1;comp6817_c0_seq1;comp6620_c0_seq3;comp6781_c0_seq1;comp7478_c0_seq1;comp10789_c0_seq2;comp16647_c0_se…	25
ko04668,TNF signaling pathway	Environmental Information Processing/Signal transduction	comp2178_c0_seq1;comp5159_c0_seq1;comp6759_c0_seq2;comp13019_c0_seq1;comp1755_c0_seq1;comp7165_c0_seq2;comp21669_c0_seq1;comp13722_c0_seq1;comp19150_c0_seq1	9
ko05410,Hypertrophic cardiomyopathy (HCM)	Human Diseases/Cardiovascular diseases	comp1720_c0_seq2;comp7442_c0_seq1;comp14670_c0_seq1;comp21199_c0_seq1	4
ko00361,Chlorocyclohexane and chlorobenzene degradation	Metabolism/Xenobiotics biodegradation and metabolism	comp6661_c0_seq1;comp16150_c0_seq1;comp1575_c0_seq1;comp5548_c0_seq1;comp8890_c0_seq1;comp10804_c0_seq1;comp1132_c0_seq1;comp9495_c0_seq2;comp15871_c0_seq1;comp18773_c0_seq1;comp19828_c0_seq1;comp9313_c0_seq3;comp10985_c0_seq1;comp11095_c0_seq4	14
ko00513,Various types of N-glycan biosynthesis	Metabolism/Glycan biosynthesis and metabolism	comp10824_c0_seq3;comp7121_c0_seq1;comp9368_c0_seq1;comp10568_c0_seq3;comp10867_c0_seq2;comp14366_c0_seq1;comp2665_c0_seq1;comp10378_c0_seq1;comp9326_c0_seq2;comp12385_c0_seq3;comp15803_c0_seq1;comp18430_c0_seq1;comp8410_c0_seq2;comp13587_c0_seq1;comp13788_c0_seq1;comp13904_c0_seq1;comp13434_c0_seq1;comp13787_c0_seq1;comp13421_c0_seq1;comp7950_c0_seq1;comp778_c0_seq2;comp3382_c0_seq1;comp4362_c0_…	47
ko00311,Penicillin and cephalosporin biosynthesis	Metabolism/Biosynthesis of other secondary metabolites	comp14922_c0_seq1;comp23537_c0_seq1;comp6992_c0_seq1	3
ko05161,Hepatitis B	Human Diseases/Infectious diseases	comp11770_c0_seq2;comp9682_c0_seq2;comp12632_c0_seq1;comp19699_c0_seq1;comp1554_c0_seq1;comp7242_c0_seq1;comp10781_c0_seq3;comp10533_c0_seq3;comp6849_c0_seq2;comp1755_c0_seq1;comp7165_c0_seq2;comp21669_c0_seq1;comp6354_c0_seq2;comp10919_c0_seq1;comp17696_c0_seq1;comp26451_c0_seq1	16
ko05414,Dilated cardiomyopathy (DCM)	Human Diseases/Cardiovascular diseases	comp1720_c0_seq2;comp7442_c0_seq1;comp14670_c0_seq1;comp21199_c0_seq1;comp541_c0_seq1;comp1930_c0_seq2;comp3885_c0_seq1;comp10688_c0_seq3;comp13957_c0_seq1;comp15928_c0_seq1;comp18034_c0_seq1	11
ko00780,Biotin metabolism	Metabolism/Metabolism of cofactors and vitamins	comp103_c0_seq1;comp7129_c0_seq1;comp9297_c0_seq1;comp14420_c0_seq1;comp6611_c0_seq2;comp9622_c0_seq3;comp22859_c0_seq1;comp7325_c0_seq1;comp14023_c0_seq1;comp25772_c0_seq1;comp8648_c0_seq2	11
ko00254,Aflatoxin biosynthesis	Metabolism/Biosynthesis of other secondary metabolites	comp4464_c0_seq1;comp7286_c1_seq1;comp8633_c0_seq3;comp18665_c0_seq1;comp10782_c0_seq2;comp20727_c0_seq1;comp3884_c0_seq1;comp8900_c0_seq1;comp5627_c0_seq1;comp7069_c0_seq1;comp12200_c0_seq2	11
ko00310,Lysine degradation	Metabolism/Amino acid metabolism	comp14148_c0_seq1;comp6075_c0_seq2;comp237_c0_seq1;comp592_c0_seq1;comp1224_c0_seq1;comp1287_c0_seq1;comp4632_c0_seq1;comp6953_c0_seq1;comp12067_c0_seq2;comp19110_c0_seq1;comp12976_c0_seq1;comp18618_c0_seq1;comp618_c0_seq1;comp8263_c0_seq3;comp13148_c0_seq1;comp8198_c0_seq1;comp11379_c0_seq2;comp16326_c0_seq1;comp10025_c0_seq2;comp11961_c0_seq1;comp14139_c0_seq1;comp14524_c0_seq1;comp13458_c0_seq…	54
ko04660,T cell receptor signaling pathway	Organismal Systems/Immune system	comp1423_c0_seq1;comp3783_c0_seq1;comp13540_c0_seq1;comp7852_c0_seq2;comp10193_c0_seq3;comp12618_c0_seq1;comp13791_c0_seq1;comp2178_c0_seq1;comp5159_c0_seq1;comp6759_c0_seq2;comp13019_c0_seq1;comp13847_c0_seq1;comp16493_c0_seq1;comp3159_c0_seq2;comp3840_c0_seq1;comp5485_c0_seq2;comp1554_c0_seq1;comp7242_c0_seq1;comp10781_c0_seq3;comp1755_c0_seq1;comp7165_c0_seq2;comp21669_c0_seq1;comp13941_c0_seq…	24
ko04973,Carbohydrate digestion and absorption	Organismal Systems/Digestive system	comp8188_c0_seq1;comp11863_c0_seq3;comp8113_c0_seq1;comp1696_c0_seq2;comp2016_c0_seq1;comp5471_c0_seq2;comp8541_c0_seq1;comp14769_c0_seq1	8
ko04810,Regulation of actin cytoskeleton	Cellular Processes/Cell motility	comp1554_c0_seq1;comp7242_c0_seq1;comp10781_c0_seq3;comp1755_c0_seq1;comp7165_c0_seq2;comp21669_c0_seq1;comp7852_c0_seq2;comp10193_c0_seq3;comp12618_c0_seq1;comp12944_c0_seq1;comp13791_c0_seq1;comp1423_c0_seq1;comp3783_c0_seq1;comp13540_c0_seq1;comp579_c0_seq1;comp5489_c0_seq2;comp8071_c0_seq2;comp4711_c0_seq1;comp9329_c0_seq1;comp10296_c0_seq1;comp10957_c0_seq1;comp13631_c0_seq1;comp13547_c0_seq…	39
ko04712,Circadian rhythm - plant	Organismal Systems/Environmental adaptation	comp2898_c0_seq2;comp13793_c0_seq1;comp14365_c0_seq1;comp15434_c0_seq1	4
ko00626,Naphthalene degradation	Metabolism/Xenobiotics biodegradation and metabolism	comp49_c0_seq1;comp2071_c0_seq1;comp2866_c0_seq1;comp6260_c0_seq1;comp7024_c1_seq2;comp7145_c0_seq1;comp7681_c0_seq3;comp9304_c0_seq1;comp9404_c0_seq1;comp10806_c0_seq1;comp11335_c0_seq7;comp11432_c0_seq8;comp11980_c0_seq3;comp12232_c0_seq2;comp12413_c0_seq2;comp12440_c0_seq1;comp12688_c0_seq1;comp14489_c0_seq1;comp15513_c0_seq1;comp16060_c0_seq1;comp16280_c0_seq1;comp16550_c0_seq1;comp16602_c0_s…	52
ko00072,Synthesis and degradation of ketone bodies	Metabolism/Lipid metabolism	comp1628_c0_seq1;comp2902_c0_seq2;comp9123_c0_seq2;comp11382_c0_seq2;comp7749_c0_seq1;comp9750_c0_seq3;comp11543_c0_seq3;comp14833_c0_seq1;comp14139_c0_seq1;comp14524_c0_seq1	10
ko05230,Central carbon metabolism in cancer	Human Diseases/Cancers	comp13217_c0_seq1;comp15454_c0_seq1;comp19691_c0_seq1;comp7827_c0_seq1;comp12857_c0_seq1;comp5399_c0_seq1;comp13076_c0_seq1;comp1554_c0_seq1;comp7242_c0_seq1;comp10781_c0_seq3;comp1755_c0_seq1;comp7165_c0_seq2;comp21669_c0_seq1;comp2238_c0_seq1;comp6584_c0_seq1;comp12917_c0_seq1;comp21574_c0_seq1;comp24802_c0_seq1;comp1696_c0_seq2;comp2016_c0_seq1;comp5471_c0_seq2;comp8541_c0_seq1;comp14769_c0_se…	32
ko04664,Fc epsilon RI signaling pathway	Organismal Systems/Immune system	comp13941_c0_seq1;comp12944_c0_seq1;comp2178_c0_seq1;comp5159_c0_seq1;comp6759_c0_seq2;comp13019_c0_seq1;comp1554_c0_seq1;comp7242_c0_seq1;comp10781_c0_seq3;comp1755_c0_seq1;comp7165_c0_seq2;comp21669_c0_seq1;comp14300_c0_seq1;comp16448_c0_seq1	14
ko00730,Thiamine metabolism	Metabolism/Metabolism of cofactors and vitamins	comp2606_c0_seq2;comp2711_c0_seq2;comp6789_c0_seq4;comp7160_c0_seq1;comp5720_c0_seq1;comp6652_c0_seq1;comp12990_c0_seq1;comp17817_c0_seq1;comp1745_c0_seq1;comp11821_c0_seq5;comp11898_c0_seq1;comp17108_c0_seq1;comp840_c0_seq2;comp5149_c0_seq1;comp10079_c0_seq1	15
ko05169,Epstein-Barr virus infection	Human Diseases/Infectious diseases	comp8348_c0_seq2;comp21102_c0_seq1;comp1830_c0_seq1;comp1768_c0_seq1;comp21159_c0_seq1;comp13985_c0_seq1;comp14159_c0_seq1;comp13914_c0_seq1;comp20560_c0_seq1;comp9807_c0_seq4;comp3173_c0_seq1;comp14383_c0_seq1;comp13947_c0_seq1;comp2321_c0_seq1;comp13806_c0_seq1;comp14219_c0_seq1;comp12054_c0_seq2;comp2638_c0_seq1;comp8635_c0_seq2;comp1476_c0_seq1;comp11630_c0_seq1;comp10345_c0_seq4;comp6961_c0_…	108
ko04540,Gap junction	Cellular Processes/Cellular commiunity	comp1554_c0_seq1;comp7242_c0_seq1;comp10781_c0_seq3;comp1755_c0_seq1;comp7165_c0_seq2;comp21669_c0_seq1;comp13307_c0_seq1;comp5842_c0_seq1;comp10663_c0_seq6;comp11914_c0_seq1;comp11914_c1_seq11;comp12772_c0_seq1;comp3191_c0_seq1;comp12955_c0_seq1;comp541_c0_seq1;comp1930_c0_seq2;comp3885_c0_seq1;comp10688_c0_seq3;comp13957_c0_seq1;comp15928_c0_seq1;comp18034_c0_seq1;comp6849_c0_seq2	22
ko01230,Biosynthesis of amino acids	Metabolism/Overview	comp1690_c0_seq1;comp12447_c0_seq13;comp19936_c0_seq1;comp20940_c0_seq1;comp2728_c0_seq1;comp6001_c0_seq1;comp8936_c1_seq3;comp10807_c0_seq1;comp11005_c0_seq1;comp12374_c0_seq4;comp14613_c0_seq1;comp21166_c0_seq1;comp3124_c0_seq1;comp7645_c0_seq2;comp11431_c0_seq5;comp12727_c0_seq1;comp16329_c0_seq1;comp17809_c0_seq1;comp20932_c0_seq1;comp23306_c0_seq1;comp6704_c0_seq1;comp21637_c0_seq1;comp25512…	238
ko00531,Glycosaminoglycan degradation	Metabolism/Glycan biosynthesis and metabolism	comp6136_c0_seq3;comp7459_c0_seq2;comp10611_c0_seq2;comp15070_c0_seq1	4
ko00270,Cysteine and methionine metabolism	Metabolism/Amino acid metabolism	comp3052_c0_seq1;comp11066_c0_seq2;comp8971_c0_seq1;comp8971_c1_seq1;comp21823_c0_seq1;comp13776_c0_seq1;comp2581_c0_seq2;comp10384_c0_seq2;comp17235_c0_seq1;comp23197_c0_seq1;comp2251_c0_seq1;comp5205_c0_seq1;comp12828_c0_seq1;comp10584_c0_seq1;comp3248_c0_seq1;comp4352_c0_seq1;comp11310_c0_seq2;comp12060_c0_seq3;comp12304_c0_seq1;comp12562_c0_seq1;comp22185_c0_seq1;comp12483_c0_seq1;comp12531_c…	70
ko05016,Huntington's disease	Human Diseases/Neurodegenerative diseases	comp13287_c0_seq1;comp11408_c0_seq3;comp14117_c0_seq1;comp14369_c0_seq1;comp4651_c0_seq1;comp8981_c0_seq1;comp8348_c0_seq2;comp21102_c0_seq1;comp1830_c0_seq1;comp1768_c0_seq1;comp21159_c0_seq1;comp14159_c0_seq1;comp3173_c0_seq1;comp14383_c0_seq1;comp13914_c0_seq1;comp20560_c0_seq1;comp13947_c0_seq1;comp9807_c0_seq4;comp14219_c0_seq1;comp13985_c0_seq1;comp2321_c0_seq1;comp13806_c0_seq1;comp5900_c0…	148
ko05205,Proteoglycans in cancer	Human Diseases/Cancers	comp1554_c0_seq1;comp7242_c0_seq1;comp10781_c0_seq3;comp1755_c0_seq1;comp7165_c0_seq2;comp21669_c0_seq1;comp12944_c0_seq1;comp13791_c0_seq1;comp1720_c0_seq2;comp7442_c0_seq1;comp14670_c0_seq1;comp21199_c0_seq1;comp1423_c0_seq1;comp3783_c0_seq1;comp13540_c0_seq1;comp7852_c0_seq2;comp10193_c0_seq3;comp12618_c0_seq1;comp579_c0_seq1;comp5489_c0_seq2;comp8071_c0_seq2;comp523_c0_seq1;comp6831_c0_seq2;c…	44
ko00903,Limonene and pinene degradation	Metabolism/Metabolism of terpenoids and polyketides	comp214_c0_seq1;comp982_c0_seq1;comp6894_c0_seq1;comp7619_c0_seq1;comp8316_c0_seq1;comp10898_c0_seq1;comp12300_c0_seq30;comp14030_c0_seq1;comp15700_c0_seq1;comp16165_c0_seq1;comp16413_c0_seq1;comp16638_c0_seq1;comp17852_c0_seq1;comp18973_c0_seq1;comp19091_c0_seq1;comp21076_c0_seq1;comp10804_c0_seq1	17
ko00140,Steroid hormone biosynthesis	Metabolism/Lipid metabolism	comp7406_c0_seq2;comp13245_c0_seq1;comp1552_c0_seq2;comp14403_c0_seq1;comp16027_c0_seq1;comp19852_c0_seq1;comp21381_c0_seq1	7
ko00401,Novobiocin biosynthesis	Metabolism/Biosynthesis of other secondary metabolites	comp8387_c0_seq1;comp8337_c0_seq2;comp20181_c0_seq1	3
ko05166,HTLV-I infection	Human Diseases/Infectious diseases	comp12481_c0_seq8;comp3891_c0_seq1;comp9133_c0_seq3;comp6165_c0_seq1;comp6885_c0_seq1;comp11206_c0_seq1;comp772_c0_seq1;comp6298_c0_seq1;comp12816_c0_seq1;comp19374_c0_seq1;comp7180_c0_seq3;comp13945_c0_seq1;comp19627_c0_seq1;comp13847_c0_seq1;comp16493_c0_seq1;comp3159_c0_seq2;comp3840_c0_seq1;comp5485_c0_seq2;comp11846_c0_seq1;comp12856_c0_seq1;comp13712_c0_seq1;comp1554_c0_seq1;comp7242_c0_seq…	92
ko04141,Protein processing in endoplasmic reticulum	Genetic Information Processing/Folding, sorting and degradation	comp13039_c0_seq1;comp13165_c0_seq1;comp13032_c0_seq1;comp5277_c0_seq1;comp6251_c0_seq1;comp13042_c0_seq1;comp13227_c0_seq1;comp13788_c0_seq1;comp13904_c0_seq1;comp13434_c0_seq1;comp13787_c0_seq1;comp13421_c0_seq1;comp7950_c0_seq1;comp13587_c0_seq1;comp5236_c0_seq1;comp11746_c0_seq3;comp9324_c0_seq2;comp13391_c0_seq1;comp7964_c0_seq1;comp10640_c0_seq1;comp12733_c0_seq1;comp12293_c0_seq7;comp12743…	126
ko04721,Synaptic vesicle cycle	Organismal Systems/Nervous system	comp5917_c0_seq1;comp9984_c0_seq1;comp4825_c0_seq2;comp8313_c0_seq3;comp12815_c0_seq1;comp13106_c0_seq1;comp12314_c0_seq9;comp19100_c0_seq1;comp1983_c0_seq1;comp6705_c0_seq2;comp13258_c0_seq1;comp13287_c0_seq1;comp11408_c0_seq3;comp14117_c0_seq1;comp14369_c0_seq1;comp12014_c0_seq4;comp13089_c0_seq1;comp19594_c0_seq1;comp13087_c0_seq1;comp13700_c0_seq1;comp15565_c0_seq1;comp13512_c0_seq1;comp13199…	34
ko00520,Amino sugar and nucleotide sugar metabolism	Metabolism/Carbohydrate metabolism	comp1544_c0_seq1;comp5126_c0_seq2;comp11858_c0_seq1;comp13036_c0_seq1;comp16156_c0_seq1;comp18694_c0_seq1;comp18697_c0_seq1;comp24665_c0_seq1;comp7702_c0_seq2;comp9673_c0_seq2;comp6136_c0_seq3;comp7459_c0_seq2;comp10611_c0_seq2;comp15070_c0_seq1;comp6917_c0_seq1;comp11045_c1_seq1;comp14058_c0_seq1;comp9599_c0_seq2;comp13942_c0_seq1;comp3904_c0_seq1;comp8582_c0_seq3;comp9372_c0_seq1;comp10787_c0_s…	87
ko05168,Herpes simplex infection	Human Diseases/Infectious diseases	comp3411_c0_seq2;comp8521_c0_seq1;comp13294_c0_seq1;comp19278_c0_seq1;comp10026_c0_seq1;comp12277_c0_seq1;comp14094_c0_seq1;comp579_c0_seq1;comp5489_c0_seq2;comp8071_c0_seq2;comp7233_c0_seq1;comp10548_c0_seq1;comp12018_c0_seq4;comp12709_c0_seq1;comp6928_c0_seq1;comp13303_c0_seq1;comp3037_c0_seq2;comp8348_c0_seq2;comp21102_c0_seq1;comp2898_c0_seq2;comp13793_c0_seq1;comp14365_c0_seq1;comp15434_c0_s…	39
ko05145,Toxoplasmosis	Human Diseases/Infectious diseases	comp1755_c0_seq1;comp7165_c0_seq2;comp21669_c0_seq1;comp2178_c0_seq1;comp5159_c0_seq1;comp6759_c0_seq2;comp13019_c0_seq1;comp2847_c0_seq1;comp4950_c0_seq1;comp7892_c0_seq4;comp11922_c0_seq1;comp13680_c0_seq1;comp19394_c0_seq1;comp9682_c0_seq2;comp12632_c0_seq1;comp19699_c0_seq1;comp13941_c0_seq1	17
ko04330,Notch signaling pathway	Environmental Information Processing/Signal transduction	comp4217_c0_seq1;comp4267_c0_seq1;comp8981_c0_seq1	3
ko00906,Carotenoid biosynthesis	Metabolism/Metabolism of terpenoids and polyketides	comp14427_c0_seq1;comp11777_c0_seq2;comp11903_c1_seq1;comp11903_c2_seq1;comp5349_c0_seq1	5
ko00910,Nitrogen metabolism	Metabolism/Energy metabolism	comp13650_c0_seq1;comp1721_c0_seq1;comp5562_c0_seq1;comp18476_c0_seq1;comp8320_c0_seq2;comp3138_c0_seq1;comp9118_c0_seq1;comp9118_c1_seq4;comp13297_c0_seq1;comp9475_c0_seq1;comp11867_c1_seq1;comp1904_c0_seq1;comp9832_c0_seq5;comp7583_c0_seq2;comp9578_c0_seq3;comp12890_c0_seq1;comp14348_c0_seq1;comp18873_c0_seq1;comp21134_c0_seq1;comp6388_c0_seq1;comp10784_c0_seq2;comp13047_c0_seq1;comp4540_c0_seq…	25
ko03018,RNA degradation	Genetic Information Processing/Folding, sorting and degradation	comp10629_c0_seq3;comp1461_c0_seq1;comp5814_c0_seq1;comp9989_c0_seq2;comp10314_c0_seq2;comp5851_c0_seq3;comp1777_c0_seq1;comp14982_c0_seq1;comp1419_c0_seq1;comp2518_c0_seq1;comp9207_c0_seq3;comp2372_c0_seq1;comp8367_c0_seq1;comp10964_c0_seq3;comp3043_c0_seq1;comp11375_c0_seq4;comp11942_c0_seq7;comp4047_c0_seq1;comp11665_c0_seq1;comp20535_c0_seq1;comp3933_c0_seq1;comp4637_c0_seq1;comp4642_c0_seq1;…	86
ko04940,Type I diabetes mellitus	Human Diseases/Endocrine and metabolic diseases	comp1138_c0_seq1;comp2201_c0_seq1;comp2779_c0_seq1;comp5272_c0_seq1;comp12675_c0_seq1;comp16764_c0_seq1;comp20043_c0_seq1;comp22833_c0_seq1;comp13107_c0_seq1;comp15307_c0_seq1	10
ko04122,Sulfur relay system	Genetic Information Processing/Folding, sorting and degradation	comp5720_c0_seq1;comp6652_c0_seq1;comp12990_c0_seq1;comp17817_c0_seq1;comp5426_c0_seq1;comp9723_c0_seq1;comp11499_c0_seq2;comp15034_c0_seq1;comp20000_c0_seq1;comp11964_c0_seq5;comp1641_c0_seq1;comp5886_c0_seq3;comp15708_c0_seq1;comp25053_c0_seq1;comp7967_c0_seq1;comp10550_c0_seq2	16
ko04210,Apoptosis	Cellular Processes/Cell growth and death	comp9682_c0_seq2;comp12632_c0_seq1;comp19699_c0_seq1;comp14162_c0_seq1;comp5444_c0_seq1;comp12017_c0_seq1;comp12017_c1_seq1;comp18417_c0_seq1;comp19344_c0_seq1;comp13428_c0_seq1;comp541_c0_seq1;comp1930_c0_seq2;comp3885_c0_seq1;comp10688_c0_seq3;comp13957_c0_seq1;comp15928_c0_seq1;comp18034_c0_seq1;comp13847_c0_seq1;comp16493_c0_seq1;comp3159_c0_seq2;comp3840_c0_seq1;comp5485_c0_seq2	22
ko04740,Olfactory transduction	Organismal Systems/Sensory system	comp541_c0_seq1;comp1930_c0_seq2;comp3885_c0_seq1;comp10688_c0_seq3;comp13957_c0_seq1;comp15928_c0_seq1;comp18034_c0_seq1;comp10620_c0_seq2;comp12760_c0_seq1	9
ko04914,Progesterone-mediated oocyte maturation	Organismal Systems/Endocrine system	comp2178_c0_seq1;comp5159_c0_seq1;comp6759_c0_seq2;comp13019_c0_seq1;comp541_c0_seq1;comp1930_c0_seq2;comp3885_c0_seq1;comp10688_c0_seq3;comp13957_c0_seq1;comp15928_c0_seq1;comp18034_c0_seq1;comp6834_c0_seq1;comp10718_c0_seq3;comp11103_c0_seq2;comp12767_c0_seq1;comp16661_c0_seq1;comp1755_c0_seq1;comp7165_c0_seq2;comp21669_c0_seq1;comp1554_c0_seq1;comp7242_c0_seq1;comp10781_c0_seq3;comp10315_c0_se…	45
ko04260,Cardiac muscle contraction	Organismal Systems/Circulatory system	comp9954_c0_seq2;comp13027_c0_seq1;comp275_c0_seq1;comp1064_c0_seq1;comp1659_c0_seq1;comp7108_c0_seq1;comp10204_c0_seq4;comp12988_c0_seq1;comp262_c0_seq1;comp13116_c0_seq1;comp12023_c0_seq4;comp12965_c0_seq1;comp7573_c0_seq1;comp12875_c0_seq1;comp7004_c0_seq2;comp12840_c0_seq1;comp12962_c0_seq1;comp8757_c0_seq1;comp11937_c0_seq1;comp25496_c0_seq1;comp2287_c0_seq1;comp11270_c0_seq3;comp12537_c0_se…	41
ko00332,Carbapenem biosynthesis	Metabolism/Biosynthesis of other secondary metabolites	comp6290_c0_seq1;comp1729_c0_seq1;comp7439_c0_seq2	3
ko05212,Pancreatic cancer	Human Diseases/Cancers	comp1554_c0_seq1;comp7242_c0_seq1;comp10781_c0_seq3;comp12944_c0_seq1;comp1755_c0_seq1;comp7165_c0_seq2;comp21669_c0_seq1;comp10974_c1_seq2;comp13791_c0_seq1;comp5436_c0_seq1	10
ko04110,Cell cycle	Cellular Processes/Cell growth and death	comp8981_c0_seq1;comp1550_c0_seq1;comp7233_c0_seq1;comp10548_c0_seq1;comp6928_c0_seq1;comp13303_c0_seq1;comp1913_c0_seq1;comp9487_c0_seq1;comp11915_c0_seq2;comp7954_c0_seq1;comp12779_c0_seq1;comp12821_c0_seq1;comp16271_c0_seq1;comp18650_c0_seq1;comp7355_c0_seq1;comp11004_c0_seq2;comp11498_c0_seq1;comp61_c0_seq1;comp379_c0_seq1;comp5748_c0_seq1;comp6212_c0_seq1;comp17943_c0_seq1;comp18591_c0_seq1;…	84
ko04145,Phagosome	Cellular Processes/Transport and catabolism	comp481_c0_seq1;comp13534_c0_seq1;comp1720_c0_seq2;comp7442_c0_seq1;comp14670_c0_seq1;comp21199_c0_seq1;comp1862_c0_seq1;comp12924_c0_seq1;comp6189_c0_seq1;comp13901_c0_seq1;comp12014_c0_seq4;comp13089_c0_seq1;comp19594_c0_seq1;comp13087_c0_seq1;comp13700_c0_seq1;comp15565_c0_seq1;comp13512_c0_seq1;comp13199_c0_seq1;comp15676_c0_seq1;comp2879_c0_seq1;comp11268_c0_seq2;comp12969_c0_seq1;comp1902_c…	52
ko00130,Ubiquinone and other terpenoid-quinone biosynthesis	Metabolism/Metabolism of cofactors and vitamins	comp8337_c0_seq2;comp20181_c0_seq1;comp14701_c0_seq1;comp9349_c0_seq2;comp1452_c0_seq1;comp9350_c0_seq1;comp14249_c0_seq1;comp12007_c0_seq1;comp12765_c0_seq1;comp2160_c0_seq1;comp21493_c0_seq1	11
ko05032,Morphine addiction	Human Diseases/Substance dependence	comp5917_c0_seq1;comp9984_c0_seq1;comp13465_c0_seq1;comp16202_c0_seq1;comp16516_c0_seq1;comp6849_c0_seq2;comp541_c0_seq1;comp1930_c0_seq2;comp3885_c0_seq1;comp10688_c0_seq3;comp13957_c0_seq1;comp15928_c0_seq1;comp18034_c0_seq1	13
ko03070,Bacterial secretion system	Environmental Information Processing/Membrane transport	comp7432_c0_seq2;comp13300_c0_seq1;comp9457_c0_seq1	3
ko04971,Gastric acid secretion	Organismal Systems/Digestive system	comp6849_c0_seq2;comp10620_c0_seq2;comp12760_c0_seq1;comp541_c0_seq1;comp1930_c0_seq2;comp3885_c0_seq1;comp10688_c0_seq3;comp13957_c0_seq1;comp15928_c0_seq1;comp18034_c0_seq1;comp8113_c0_seq1	11
ko00830,Retinol metabolism	Metabolism/Metabolism of cofactors and vitamins	comp80_c0_seq1;comp13478_c0_seq1;comp510_c0_seq2;comp2396_c0_seq1;comp3557_c0_seq1;comp4278_c0_seq1;comp5472_c0_seq1;comp7289_c0_seq2;comp7399_c0_seq1;comp8589_c0_seq1;comp9479_c0_seq1;comp11067_c0_seq1;comp12519_c0_seq1;comp15665_c0_seq1;comp16232_c0_seq1;comp16438_c0_seq1;comp16484_c0_seq1;comp16984_c0_seq1;comp17436_c0_seq1;comp17539_c0_seq1;comp22208_c0_seq1;comp24690_c0_seq1;comp24844_c0_seq…	25
ko05031,Amphetamine addiction	Human Diseases/Substance dependence	comp2614_c0_seq1;comp20707_c0_seq1;comp14723_c0_seq1;comp6849_c0_seq2;comp10620_c0_seq2;comp12760_c0_seq1;comp541_c0_seq1;comp1930_c0_seq2;comp3885_c0_seq1;comp10688_c0_seq3;comp13957_c0_seq1;comp15928_c0_seq1;comp18034_c0_seq1;comp579_c0_seq1;comp5489_c0_seq2;comp8071_c0_seq2;comp13847_c0_seq1;comp16493_c0_seq1;comp3159_c0_seq2;comp3840_c0_seq1;comp5485_c0_seq2	21
ko04022,cGMP - PKG signaling pathway	Environmental Information Processing/Signal transduction	comp13847_c0_seq1;comp16493_c0_seq1;comp3159_c0_seq2;comp3840_c0_seq1;comp5485_c0_seq2;comp8113_c0_seq1;comp1524_c0_seq1;comp13408_c0_seq1;comp7852_c0_seq2;comp10193_c0_seq3;comp12618_c0_seq1;comp579_c0_seq1;comp5489_c0_seq2;comp8071_c0_seq2;comp10620_c0_seq2;comp12760_c0_seq1;comp12732_c0_seq1;comp15581_c0_seq1;comp17667_c0_seq1;comp11814_c0_seq2;comp12218_c0_seq5;comp12555_c0_seq1;comp1755_c0_s…	25
ko04727,GABAergic synapse	Organismal Systems/Nervous system	comp1138_c0_seq1;comp2201_c0_seq1;comp2779_c0_seq1;comp5272_c0_seq1;comp12675_c0_seq1;comp16764_c0_seq1;comp20043_c0_seq1;comp22833_c0_seq1;comp5917_c0_seq1;comp9984_c0_seq1;comp5456_c0_seq2;comp6623_c0_seq1;comp541_c0_seq1;comp1930_c0_seq2;comp3885_c0_seq1;comp10688_c0_seq3;comp13957_c0_seq1;comp15928_c0_seq1;comp18034_c0_seq1;comp6849_c0_seq2;comp12118_c0_seq2;comp12611_c0_seq1;comp1983_c0_seq1…	38
ko04662,B cell receptor signaling pathway	Organismal Systems/Immune system	comp12944_c0_seq1;comp13847_c0_seq1;comp16493_c0_seq1;comp3159_c0_seq2;comp3840_c0_seq1;comp5485_c0_seq2;comp1554_c0_seq1;comp7242_c0_seq1;comp10781_c0_seq3;comp1755_c0_seq1;comp7165_c0_seq2;comp21669_c0_seq1;comp1550_c0_seq1	13
ko04912,GnRH signaling pathway	Organismal Systems/Endocrine system	comp541_c0_seq1;comp1930_c0_seq2;comp3885_c0_seq1;comp10688_c0_seq3;comp13957_c0_seq1;comp15928_c0_seq1;comp18034_c0_seq1;comp10620_c0_seq2;comp12760_c0_seq1;comp2178_c0_seq1;comp5159_c0_seq1;comp6759_c0_seq2;comp13019_c0_seq1;comp13307_c0_seq1;comp14300_c0_seq1;comp16448_c0_seq1;comp6509_c0_seq2;comp12375_c0_seq6;comp13376_c0_seq1;comp13791_c0_seq1;comp1554_c0_seq1;comp7242_c0_seq1;comp10781_c0_…	26
ko00281,Geraniol degradation	Metabolism/Metabolism of terpenoids and polyketides	comp11382_c0_seq2;comp2392_c0_seq1;comp11827_c0_seq1;comp11827_c1_seq3	4
ko05033,Nicotine addiction	Human Diseases/Substance dependence	comp5917_c0_seq1;comp9984_c0_seq1	2
ko04071,Sphingolipid signaling pathway	Environmental Information Processing/Signal transduction	comp517_c0_seq1;comp2907_c0_seq1;comp4231_c0_seq1;comp12874_c0_seq1;comp13754_c0_seq1;comp3288_c0_seq1;comp12378_c0_seq3;comp2178_c0_seq1;comp5159_c0_seq1;comp6759_c0_seq2;comp13019_c0_seq1;comp13596_c0_seq1;comp7150_c0_seq2;comp13778_c0_seq1;comp1189_c0_seq1;comp8369_c0_seq3;comp6509_c0_seq2;comp12375_c0_seq6;comp13376_c0_seq1;comp6417_c0_seq2;comp1755_c0_seq1;comp7165_c0_seq2;comp21669_c0_seq1;…	34
ko00232,Caffeine metabolism	Metabolism/Biosynthesis of other secondary metabolites	comp10481_c0_seq2;comp17443_c0_seq1;comp20356_c0_seq1;comp21092_c0_seq1;comp23802_c0_seq1;comp12470_c0_seq3;comp12579_c0_seq1	7
ko04722,Neurotrophin signaling pathway	Organismal Systems/Nervous system	comp1554_c0_seq1;comp7242_c0_seq1;comp10781_c0_seq3;comp1755_c0_seq1;comp7165_c0_seq2;comp21669_c0_seq1;comp5299_c0_seq2;comp8924_c0_seq3;comp13307_c0_seq1;comp2178_c0_seq1;comp5159_c0_seq1;comp6759_c0_seq2;comp13019_c0_seq1;comp1550_c0_seq1;comp13941_c0_seq1;comp10620_c0_seq2;comp12760_c0_seq1;comp6408_c0_seq1;comp8715_c0_seq1;comp7852_c0_seq2;comp10193_c0_seq3;comp12618_c0_seq1;comp13791_c0_seq…	28
ko01220,Degradation of aromatic compounds	Metabolism/Overview	comp6661_c0_seq1;comp16150_c0_seq1;comp1338_c0_seq1;comp6678_c0_seq1;comp21193_c0_seq1;comp10132_c0_seq2;comp10362_c0_seq1;comp10991_c0_seq1;comp9309_c0_seq1;comp9376_c0_seq3;comp17496_c0_seq1;comp49_c0_seq1;comp2071_c0_seq1;comp2866_c0_seq1;comp6260_c0_seq1;comp7024_c1_seq2;comp7145_c0_seq1;comp7681_c0_seq3;comp9304_c0_seq1;comp9404_c0_seq1;comp10806_c0_seq1;comp11335_c0_seq7;comp11432_c0_seq8;c…	63
ko00630,Glyoxylate and dicarboxylate metabolism	Metabolism/Carbohydrate metabolism	comp11532_c0_seq2;comp12133_c0_seq1;comp5457_c0_seq2;comp8060_c0_seq2;comp129_c0_seq1;comp3195_c0_seq1;comp7724_c0_seq4;comp8246_c0_seq2;comp9341_c0_seq2;comp9577_c0_seq1;comp12747_c0_seq1;comp18881_c0_seq1;comp20808_c0_seq1;comp8156_c0_seq1;comp8431_c0_seq2;comp12919_c0_seq1;comp14170_c0_seq1;comp4332_c0_seq2;comp12718_c0_seq1;comp21919_c0_seq1;comp14139_c0_seq1;comp14524_c0_seq1;comp9099_c0_seq…	54
ko00604,Glycosphingolipid biosynthesis - ganglio series	Metabolism/Glycan biosynthesis and metabolism	comp6136_c0_seq3;comp7459_c0_seq2;comp10611_c0_seq2;comp15070_c0_seq1	4
ko04713,Circadian entrainment	Organismal Systems/Environmental adaptation	comp10620_c0_seq2;comp12760_c0_seq1;comp1755_c0_seq1;comp7165_c0_seq2;comp21669_c0_seq1;comp13465_c0_seq1;comp16202_c0_seq1;comp16516_c0_seq1;comp541_c0_seq1;comp1930_c0_seq2;comp3885_c0_seq1;comp10688_c0_seq3;comp13957_c0_seq1;comp15928_c0_seq1;comp18034_c0_seq1;comp6849_c0_seq2	16
ko01051,Biosynthesis of ansamycins	Metabolism/Metabolism of terpenoids and polyketides	comp231_c0_seq1;comp12963_c0_seq1;comp19345_c0_seq1	3
ko03410,Base excision repair	Genetic Information Processing/Replication and repair	comp9353_c0_seq1;comp10422_c0_seq1;comp9126_c0_seq3;comp9987_c0_seq2;comp9896_c1_seq1;comp10677_c0_seq1;comp1917_c0_seq1;comp2546_c0_seq1;comp9262_c0_seq2;comp857_c0_seq2;comp18288_c0_seq1;comp10853_c0_seq2;comp9670_c0_seq2;comp10533_c0_seq3;comp11805_c0_seq3;comp9337_c0_seq1;comp5640_c0_seq1;comp14146_c0_seq1;comp5831_c0_seq1;comp9053_c0_seq3;comp20764_c0_seq1;comp9151_c0_seq1;comp227_c0_seq1;co…	31
ko04724,Glutamatergic synapse	Organismal Systems/Nervous system	comp13847_c0_seq1;comp16493_c0_seq1;comp3159_c0_seq2;comp3840_c0_seq1;comp5485_c0_seq2;comp6849_c0_seq2;comp14300_c0_seq1;comp16448_c0_seq1;comp6509_c0_seq2;comp12375_c0_seq6;comp13376_c0_seq1;comp1755_c0_seq1;comp7165_c0_seq2;comp21669_c0_seq1;comp541_c0_seq1;comp1930_c0_seq2;comp3885_c0_seq1;comp10688_c0_seq3;comp13957_c0_seq1;comp15928_c0_seq1;comp18034_c0_seq1;comp13465_c0_seq1;comp16202_c0_s…	30
ko04650,Natural killer cell mediated cytotoxicity	Organismal Systems/Immune system	comp12944_c0_seq1;comp1423_c0_seq1;comp3783_c0_seq1;comp13540_c0_seq1;comp1755_c0_seq1;comp7165_c0_seq2;comp21669_c0_seq1;comp1554_c0_seq1;comp7242_c0_seq1;comp10781_c0_seq3;comp13847_c0_seq1;comp16493_c0_seq1;comp3159_c0_seq2;comp3840_c0_seq1;comp5485_c0_seq2;comp6849_c0_seq2	16
ko05140,Leishmaniasis	Human Diseases/Infectious diseases	comp19150_c0_seq1;comp1755_c0_seq1;comp7165_c0_seq2;comp21669_c0_seq1;comp2178_c0_seq1;comp5159_c0_seq1;comp6759_c0_seq2;comp13019_c0_seq1	8
ko04068,FoxO signaling pathway	Environmental Information Processing/Signal transduction	comp3411_c0_seq2;comp8521_c0_seq1;comp13294_c0_seq1;comp19278_c0_seq1;comp13941_c0_seq1;comp2573_c0_seq1;comp5757_c0_seq2;comp1554_c0_seq1;comp7242_c0_seq1;comp10781_c0_seq3;comp1755_c0_seq1;comp7165_c0_seq2;comp21669_c0_seq1;comp2178_c0_seq1;comp5159_c0_seq1;comp6759_c0_seq2;comp13019_c0_seq1;comp14299_c0_seq1;comp7476_c0_seq1;comp12118_c0_seq2;comp12611_c0_seq1;comp9099_c0_seq1;comp12367_c0_seq…	35
ko00430,Taurine and hypotaurine metabolism	Metabolism/Metabolism of other amino acids	comp7000_c0_seq1;comp1138_c0_seq1;comp2201_c0_seq1;comp2779_c0_seq1;comp5272_c0_seq1;comp12675_c0_seq1;comp16764_c0_seq1;comp20043_c0_seq1;comp22833_c0_seq1;comp2495_c0_seq1;comp7807_c0_seq1;comp11215_c0_seq2;comp20966_c0_seq1;comp11867_c1_seq1;comp2414_c0_seq1	15
ko05152,Tuberculosis	Human Diseases/Infectious diseases	comp9682_c0_seq2;comp12632_c0_seq1;comp19699_c0_seq1;comp876_c0_seq1;comp8999_c0_seq1;comp10075_c0_seq1;comp12748_c0_seq1;comp14974_c0_seq1;comp13107_c0_seq1;comp15307_c0_seq1;comp2178_c0_seq1;comp5159_c0_seq1;comp6759_c0_seq2;comp13019_c0_seq1;comp1755_c0_seq1;comp7165_c0_seq2;comp21669_c0_seq1;comp7852_c0_seq2;comp10193_c0_seq3;comp12618_c0_seq1;comp6417_c0_seq2;comp10620_c0_seq2;comp12760_c0_s…	45
ko04062,Chemokine signaling pathway	Organismal Systems/Immune system	comp541_c0_seq1;comp1930_c0_seq2;comp3885_c0_seq1;comp10688_c0_seq3;comp13957_c0_seq1;comp15928_c0_seq1;comp18034_c0_seq1;comp1554_c0_seq1;comp7242_c0_seq1;comp10781_c0_seq3;comp1755_c0_seq1;comp7165_c0_seq2;comp21669_c0_seq1;comp1550_c0_seq1;comp12944_c0_seq1;comp1423_c0_seq1;comp3783_c0_seq1;comp13540_c0_seq1;comp13791_c0_seq1;comp7852_c0_seq2;comp10193_c0_seq3;comp12618_c0_seq1;comp13465_c0_se…	27
ko05218,Melanoma	Human Diseases/Cancers	comp1554_c0_seq1;comp7242_c0_seq1;comp10781_c0_seq3;comp1755_c0_seq1;comp7165_c0_seq2;comp21669_c0_seq1	6
ko04921,Oxytocin signaling pathway	Organismal Systems/Endocrine system	comp1554_c0_seq1;comp7242_c0_seq1;comp10781_c0_seq3;comp1755_c0_seq1;comp7165_c0_seq2;comp21669_c0_seq1;comp14300_c0_seq1;comp16448_c0_seq1;comp19150_c0_seq1;comp13307_c0_seq1;comp6849_c0_seq2;comp5551_c0_seq2;comp8044_c0_seq3;comp9727_c0_seq1;comp12724_c0_seq1;comp18751_c0_seq1;comp24688_c0_seq1;comp27296_c0_seq1;comp10620_c0_seq2;comp12760_c0_seq1;comp13847_c0_seq1;comp16493_c0_seq1;comp3159_c0…	47
ko04970,Salivary secretion	Organismal Systems/Digestive system	comp541_c0_seq1;comp1930_c0_seq2;comp3885_c0_seq1;comp10688_c0_seq3;comp13957_c0_seq1;comp15928_c0_seq1;comp18034_c0_seq1;comp6849_c0_seq2;comp10620_c0_seq2;comp12760_c0_seq1;comp8113_c0_seq1	11
ko00450,Selenocompound metabolism	Metabolism/Metabolism of other amino acids	comp10762_c0_seq2;comp2581_c0_seq2;comp10384_c0_seq2;comp17235_c0_seq1;comp23197_c0_seq1;comp3248_c0_seq1;comp4352_c0_seq1;comp11310_c0_seq2;comp12060_c0_seq3;comp12304_c0_seq1;comp12562_c0_seq1;comp22185_c0_seq1;comp13776_c0_seq1;comp5658_c0_seq1;comp8443_c0_seq1;comp14248_c0_seq1;comp7709_c0_seq1;comp11688_c0_seq1;comp13869_c0_seq1	19
ko00920,Sulfur metabolism	Metabolism/Energy metabolism	comp15142_c0_seq1;comp24575_c0_seq1;comp14248_c0_seq1;comp14415_c0_seq1;comp11982_c0_seq1;comp14576_c0_seq1;comp8748_c0_seq1;comp3237_c0_seq2;comp10131_c0_seq1;comp15449_c0_seq1;comp22038_c0_seq1;comp9682_c0_seq2;comp12632_c0_seq1;comp19699_c0_seq1;comp12094_c0_seq2;comp12502_c1_seq8;comp5426_c0_seq1;comp3052_c0_seq1;comp11066_c0_seq2;comp8971_c0_seq1;comp8971_c1_seq1;comp21823_c0_seq1;comp10762_…	23
ko02010,ABC transporters	Environmental Information Processing/Membrane transport	comp198_c0_seq1;comp2047_c0_seq1;comp2351_c0_seq1;comp5590_c0_seq2;comp5619_c0_seq1;comp5619_c1_seq1;comp10223_c0_seq2;comp12020_c0_seq4;comp12349_c0_seq2;comp12604_c0_seq1;comp13007_c0_seq1;comp15974_c0_seq1;comp8842_c0_seq1;comp9025_c0_seq2;comp11683_c0_seq1;comp11808_c0_seq1;comp5519_c0_seq1;comp12340_c0_seq2;comp14572_c0_seq1;comp20400_c0_seq1;comp18674_c0_seq1;comp19843_c0_seq1;comp26143_c0_…	23
ko04070,Phosphatidylinositol signaling system	Environmental Information Processing/Signal transduction	comp10186_c0_seq2;comp12381_c0_seq1;comp4711_c0_seq1;comp9329_c0_seq1;comp10296_c0_seq1;comp6189_c0_seq1;comp10957_c0_seq1;comp1618_c0_seq1;comp1610_c0_seq1;comp17128_c0_seq1;comp8104_c0_seq1;comp9275_c0_seq1;comp14791_c0_seq1;comp8404_c0_seq1;comp8682_c0_seq1;comp13190_c0_seq1;comp15756_c0_seq1;comp16924_c0_seq1;comp6849_c0_seq2;comp10620_c0_seq2;comp12760_c0_seq1	21
ko04114,Oocyte meiosis	Cellular Processes/Cell growth and death	comp541_c0_seq1;comp1930_c0_seq2;comp3885_c0_seq1;comp10688_c0_seq3;comp13957_c0_seq1;comp15928_c0_seq1;comp18034_c0_seq1;comp1755_c0_seq1;comp7165_c0_seq2;comp21669_c0_seq1;comp12779_c0_seq1;comp12821_c0_seq1;comp16271_c0_seq1;comp18650_c0_seq1;comp579_c0_seq1;comp5489_c0_seq2;comp8071_c0_seq2;comp1913_c0_seq1;comp6928_c0_seq1;comp13303_c0_seq1;comp7233_c0_seq1;comp10548_c0_seq1;comp1077_c0_seq1…	68
ko04976,Bile secretion	Organismal Systems/Digestive system	comp3153_c0_seq1;comp15962_c0_seq1;comp19689_c0_seq1;comp13688_c0_seq1;comp16027_c0_seq1;comp19852_c0_seq1;comp21381_c0_seq1;comp198_c0_seq1;comp2047_c0_seq1;comp2351_c0_seq1;comp5590_c0_seq2;comp5619_c0_seq1;comp5619_c1_seq1;comp10223_c0_seq2;comp12020_c0_seq4;comp12349_c0_seq2;comp12604_c0_seq1;comp13007_c0_seq1;comp15974_c0_seq1;comp8113_c0_seq1;comp541_c0_seq1;comp1930_c0_seq2;comp3885_c0_seq…	27
ko00982,Drug metabolism - cytochrome P450	Metabolism/Xenobiotics biodegradation and metabolism	comp2476_c0_seq1;comp7727_c0_seq1;comp40_c0_seq1;comp181_c0_seq1;comp1652_c0_seq2;comp2524_c0_seq1;comp4355_c0_seq1;comp7342_c0_seq1;comp7804_c0_seq1;comp8336_c0_seq2;comp8859_c0_seq1;comp9436_c0_seq2;comp9653_c1_seq2;comp10463_c0_seq1;comp11405_c0_seq6;comp12838_c0_seq1;comp12968_c0_seq1;comp13205_c0_seq1;comp13521_c0_seq1;comp13682_c0_seq1;comp16089_c0_seq1;comp17125_c0_seq1;comp19430_c0_seq1;c…	52
ko04310,Wnt signaling pathway	Environmental Information Processing/Signal transduction	comp2898_c0_seq2;comp13793_c0_seq1;comp14365_c0_seq1;comp15434_c0_seq1;comp1550_c0_seq1;comp3358_c0_seq1;comp11968_c0_seq3;comp541_c0_seq1;comp1930_c0_seq2;comp3885_c0_seq1;comp10688_c0_seq3;comp13957_c0_seq1;comp15928_c0_seq1;comp18034_c0_seq1;comp7233_c0_seq1;comp10548_c0_seq1;comp1077_c0_seq1;comp1685_c0_seq1;comp2778_c0_seq1;comp6847_c0_seq1;comp7412_c0_seq2;comp11535_c0_seq2;comp12187_c0_seq…	36
ko04621,NOD-like receptor signaling pathway	Organismal Systems/Immune system	comp1755_c0_seq1;comp7165_c0_seq2;comp21669_c0_seq1;comp2178_c0_seq1;comp5159_c0_seq1;comp6759_c0_seq2;comp13019_c0_seq1;comp7028_c0_seq1;comp13644_c0_seq1;comp6834_c0_seq1;comp10718_c0_seq3;comp11103_c0_seq2;comp12767_c0_seq1;comp16661_c0_seq1	14
ko00564,Glycerophospholipid metabolism	Metabolism/Lipid metabolism	comp14315_c0_seq1;comp1757_c0_seq1;comp9042_c0_seq1;comp25330_c0_seq1;comp13954_c0_seq1;comp11427_c0_seq1;comp13792_c0_seq1;comp11167_c0_seq2;comp13944_c0_seq1;comp24019_c0_seq1;comp1772_c0_seq1;comp13479_c0_seq1;comp17913_c0_seq1;comp11531_c0_seq2;comp14314_c0_seq1;comp6509_c0_seq2;comp12375_c0_seq6;comp13376_c0_seq1;comp14300_c0_seq1;comp16448_c0_seq1;comp5082_c0_seq2;comp7287_c0_seq1;comp9763_…	66
ko04932,Non-alcoholic fatty liver disease (NAFLD)	Human Diseases/Endocrine and metabolic diseases	comp1550_c0_seq1;comp7576_c0_seq1;comp7944_c0_seq2;comp11176_c0_seq3;comp24488_c0_seq1;comp13791_c0_seq1;comp12944_c0_seq1;comp1655_c0_seq1;comp23794_c0_seq1;comp10026_c0_seq1;comp14094_c0_seq1;comp9682_c0_seq2;comp12632_c0_seq1;comp19699_c0_seq1;comp6296_c0_seq2;comp13755_c0_seq1;comp13499_c0_seq1;comp13509_c0_seq1;comp1137_c0_seq1;comp13242_c0_seq1;comp13189_c0_seq1;comp1508_c0_seq2;comp13427_c…	93
ko04014,Ras signaling pathway	Environmental Information Processing/Signal transduction	comp13465_c0_seq1;comp16202_c0_seq1;comp16516_c0_seq1;comp541_c0_seq1;comp1930_c0_seq2;comp3885_c0_seq1;comp10688_c0_seq3;comp13957_c0_seq1;comp15928_c0_seq1;comp18034_c0_seq1;comp10620_c0_seq2;comp12760_c0_seq1;comp1554_c0_seq1;comp7242_c0_seq1;comp10781_c0_seq3;comp12944_c0_seq1;comp1423_c0_seq1;comp3783_c0_seq1;comp13540_c0_seq1;comp7852_c0_seq2;comp10193_c0_seq3;comp12618_c0_seq1;comp1755_c0_…	39
ko00472,D-Arginine and D-ornithine metabolism	Metabolism/Metabolism of other amino acids	comp14922_c0_seq1;comp23537_c0_seq1	2
ko01040,Biosynthesis of unsaturated fatty acids	Metabolism/Lipid metabolism	comp13603_c0_seq1;comp20213_c0_seq1;comp7129_c0_seq1;comp9297_c0_seq1;comp14420_c0_seq1;comp14403_c0_seq1;comp14684_c0_seq1;comp3715_c0_seq1;comp8046_c0_seq2;comp6531_c0_seq2;comp9468_c0_seq3;comp10651_c0_seq1;comp12069_c0_seq1;comp12572_c0_seq1;comp12738_c0_seq1;comp15160_c0_seq1;comp7168_c0_seq2;comp8237_c0_seq2;comp10632_c0_seq1;comp12928_c0_seq1;comp15842_c0_seq1;comp18256_c0_seq1;comp5358_c0…	28
ko05120,Epithelial cell signaling in Helicobacter pylori infection	Human Diseases/Infectious diseases	comp12944_c0_seq1;comp13791_c0_seq1;comp2178_c0_seq1;comp5159_c0_seq1;comp6759_c0_seq2;comp13019_c0_seq1;comp1423_c0_seq1;comp3783_c0_seq1;comp13540_c0_seq1;comp12014_c0_seq4;comp13089_c0_seq1;comp19594_c0_seq1;comp13087_c0_seq1;comp13700_c0_seq1;comp15565_c0_seq1;comp13512_c0_seq1;comp13199_c0_seq1;comp15676_c0_seq1;comp2879_c0_seq1;comp11268_c0_seq2;comp12969_c0_seq1;comp1902_c0_seq1;comp13362_…	28
ko05211,Renal cell carcinoma	Human Diseases/Cancers	comp5332_c0_seq1;comp1913_c0_seq1;comp5299_c0_seq2;comp8924_c0_seq3;comp1554_c0_seq1;comp7242_c0_seq1;comp10781_c0_seq3;comp1755_c0_seq1;comp7165_c0_seq2;comp21669_c0_seq1;comp12944_c0_seq1;comp13791_c0_seq1;comp1423_c0_seq1;comp3783_c0_seq1;comp13540_c0_seq1;comp13141_c0_seq1	16
ko04726,Serotonergic synapse	Organismal Systems/Nervous system	comp2614_c0_seq1;comp20707_c0_seq1;comp6849_c0_seq2;comp1755_c0_seq1;comp7165_c0_seq2;comp21669_c0_seq1;comp14300_c0_seq1;comp16448_c0_seq1;comp19150_c0_seq1;comp541_c0_seq1;comp1930_c0_seq2;comp3885_c0_seq1;comp10688_c0_seq3;comp13957_c0_seq1;comp15928_c0_seq1;comp18034_c0_seq1;comp13465_c0_seq1;comp16202_c0_seq1;comp16516_c0_seq1;comp1554_c0_seq1;comp7242_c0_seq1;comp10781_c0_seq3;comp14723_c0_…	23
ko04510,Focal adhesion	Cellular Processes/Cellular commiunity	comp11988_c0_seq1;comp7852_c0_seq2;comp10193_c0_seq3;comp12618_c0_seq1;comp579_c0_seq1;comp5489_c0_seq2;comp8071_c0_seq2;comp1720_c0_seq2;comp7442_c0_seq1;comp14670_c0_seq1;comp21199_c0_seq1;comp13941_c0_seq1;comp1550_c0_seq1;comp6849_c0_seq2;comp12944_c0_seq1;comp1423_c0_seq1;comp3783_c0_seq1;comp13540_c0_seq1;comp13791_c0_seq1;comp5299_c0_seq2;comp8924_c0_seq3;comp1755_c0_seq1;comp7165_c0_seq2;…	24
ko00983,Drug metabolism - other enzymes	Metabolism/Xenobiotics biodegradation and metabolism	comp1599_c0_seq1;comp14511_c0_seq1;comp22504_c0_seq1;comp10481_c0_seq2;comp17443_c0_seq1;comp20356_c0_seq1;comp21092_c0_seq1;comp23802_c0_seq1;comp7616_c0_seq1;comp13933_c0_seq1;comp14936_c0_seq1;comp4272_c0_seq1;comp5834_c0_seq1;comp10993_c0_seq4;comp7763_c0_seq2;comp10426_c0_seq1	16
ko04916,Melanogenesis	Organismal Systems/Endocrine system	comp541_c0_seq1;comp1930_c0_seq2;comp3885_c0_seq1;comp10688_c0_seq3;comp13957_c0_seq1;comp15928_c0_seq1;comp18034_c0_seq1;comp1550_c0_seq1;comp1554_c0_seq1;comp7242_c0_seq1;comp10781_c0_seq3;comp1755_c0_seq1;comp7165_c0_seq2;comp21669_c0_seq1;comp333_c0_seq1;comp2568_c0_seq1;comp2796_c0_seq1;comp3934_c0_seq2;comp7529_c0_seq2;comp9482_c0_seq1;comp10243_c0_seq1;comp12239_c0_seq2;comp12359_c0_seq5;c…	37
ko04140,Regulation of autophagy	Cellular Processes/Transport and catabolism	comp1946_c0_seq1;comp10685_c0_seq3;comp11357_c0_seq2;comp21260_c0_seq1;comp6720_c0_seq1;comp10089_c0_seq3;comp20845_c0_seq1;comp8492_c0_seq1;comp15582_c0_seq1;comp5191_c0_seq1;comp7657_c0_seq1;comp12817_c0_seq1;comp12353_c0_seq5;comp3436_c0_seq1;comp11291_c0_seq1;comp14341_c0_seq1;comp6189_c0_seq1;comp7476_c0_seq1;comp8509_c0_seq2;comp2772_c0_seq1;comp1500_c0_seq1;comp12118_c0_seq2;comp12611_c0_s…	27
ko04066,HIF-1 signaling pathway	Environmental Information Processing/Signal transduction	comp1755_c0_seq1;comp7165_c0_seq2;comp21669_c0_seq1;comp12464_c0_seq4;comp9484_c0_seq8;comp13796_c0_seq1;comp14469_c0_seq1;comp2479_c0_seq2;comp12970_c0_seq1;comp24569_c0_seq1;comp1913_c0_seq1;comp5332_c0_seq1;comp1921_c0_seq1;comp6390_c0_seq2;comp7887_c0_seq3;comp12673_c0_seq1;comp6849_c0_seq2;comp1696_c0_seq2;comp2016_c0_seq1;comp5471_c0_seq2;comp8541_c0_seq1;comp14769_c0_seq1;comp2728_c0_seq1;…	43
ko04720,Long-term potentiation	Organismal Systems/Nervous system	comp541_c0_seq1;comp1930_c0_seq2;comp3885_c0_seq1;comp10688_c0_seq3;comp13957_c0_seq1;comp15928_c0_seq1;comp18034_c0_seq1;comp579_c0_seq1;comp5489_c0_seq2;comp8071_c0_seq2;comp5299_c0_seq2;comp8924_c0_seq3;comp13847_c0_seq1;comp16493_c0_seq1;comp3159_c0_seq2;comp3840_c0_seq1;comp5485_c0_seq2;comp10620_c0_seq2;comp12760_c0_seq1;comp1554_c0_seq1;comp7242_c0_seq1;comp10781_c0_seq3;comp1755_c0_seq1;c…	26
ko04913,Ovarian Steroidogenesis	Organismal Systems/Endocrine system	comp541_c0_seq1;comp1930_c0_seq2;comp3885_c0_seq1;comp10688_c0_seq3;comp13957_c0_seq1;comp15928_c0_seq1;comp18034_c0_seq1;comp14300_c0_seq1;comp16448_c0_seq1;comp19150_c0_seq1	10
ko00061,Fatty acid biosynthesis	Metabolism/Lipid metabolism	comp4464_c0_seq1;comp8498_c0_seq1;comp13555_c0_seq1;comp17164_c0_seq1;comp12432_c0_seq5;comp13884_c0_seq1;comp103_c0_seq1;comp7129_c0_seq1;comp9297_c0_seq1;comp14420_c0_seq1;comp8986_c0_seq4;comp13423_c0_seq1;comp14160_c0_seq1	13
ko00280,Valine, leucine and isoleucine degradation	Metabolism/Amino acid metabolism	comp2264_c0_seq1;comp10161_c0_seq2;comp11704_c0_seq2;comp26266_c0_seq1;comp8096_c0_seq1;comp10331_c0_seq2;comp7317_c0_seq1;comp23532_c0_seq1;comp26937_c0_seq1;comp13218_c0_seq1;comp24704_c0_seq1;comp2910_c0_seq1;comp13204_c0_seq1;comp18919_c0_seq1;comp19415_c0_seq1;comp19716_c0_seq1;comp9377_c0_seq1;comp24485_c0_seq1;comp10025_c0_seq2;comp11961_c0_seq1;comp1840_c0_seq1;comp1842_c0_seq1;comp3167_c…	69
ko05231,Choline metabolism in cancer	Human Diseases/Cancers	comp1554_c0_seq1;comp7242_c0_seq1;comp10781_c0_seq3;comp1755_c0_seq1;comp7165_c0_seq2;comp21669_c0_seq1;comp14300_c0_seq1;comp16448_c0_seq1;comp13941_c0_seq1;comp2802_c0_seq2;comp19335_c0_seq1;comp12464_c0_seq4;comp4711_c0_seq1;comp9329_c0_seq1;comp10296_c0_seq1;comp12944_c0_seq1;comp6509_c0_seq2;comp12375_c0_seq6;comp13376_c0_seq1;comp5530_c0_seq1;comp17955_c0_seq1;comp22417_c0_seq1;comp6849_c0_…	23
ko04620,Toll-like receptor signaling pathway	Organismal Systems/Immune system	comp12944_c0_seq1;comp1755_c0_seq1;comp7165_c0_seq2;comp21669_c0_seq1;comp2178_c0_seq1;comp5159_c0_seq1;comp6759_c0_seq2;comp13019_c0_seq1	8
ko04024,cAMP signaling pathway	Environmental Information Processing/Signal transduction	comp10620_c0_seq2;comp12760_c0_seq1;comp6509_c0_seq2;comp12375_c0_seq6;comp13376_c0_seq1;comp5299_c0_seq2;comp8924_c0_seq3;comp12944_c0_seq1;comp1423_c0_seq1;comp3783_c0_seq1;comp13540_c0_seq1;comp7852_c0_seq2;comp10193_c0_seq3;comp12618_c0_seq1;comp1755_c0_seq1;comp7165_c0_seq2;comp21669_c0_seq1;comp541_c0_seq1;comp1930_c0_seq2;comp3885_c0_seq1;comp10688_c0_seq3;comp13957_c0_seq1;comp15928_c0_se…	29
ko03320,PPAR signaling pathway	Organismal Systems/Endocrine system	comp6531_c0_seq2;comp9468_c0_seq3;comp10651_c0_seq1;comp12069_c0_seq1;comp12572_c0_seq1;comp12738_c0_seq1;comp15160_c0_seq1;comp16027_c0_seq1;comp19852_c0_seq1;comp21381_c0_seq1;comp11542_c0_seq3;comp12624_c0_seq1;comp8986_c0_seq4;comp13423_c0_seq1;comp14160_c0_seq1;comp1840_c0_seq1;comp1842_c0_seq1;comp3167_c0_seq1;comp14554_c0_seq1;comp16789_c0_seq1;comp2515_c0_seq1;comp9230_c0_seq1;comp15232_c…	39
ko05133,Pertussis	Human Diseases/Infectious diseases	comp10620_c0_seq2;comp12760_c0_seq1;comp7852_c0_seq2;comp10193_c0_seq3;comp12618_c0_seq1;comp12231_c0_seq3;comp12753_c0_seq1;comp20628_c0_seq1;comp2178_c0_seq1;comp5159_c0_seq1;comp6759_c0_seq2;comp13019_c0_seq1;comp1755_c0_seq1;comp7165_c0_seq2;comp21669_c0_seq1	15
ko04015,Rap1 signaling pathway	Environmental Information Processing/Signal transduction	comp5299_c0_seq2;comp8924_c0_seq3;comp10620_c0_seq2;comp12760_c0_seq1;comp6849_c0_seq2;comp12944_c0_seq1;comp9339_c0_seq2;comp12723_c0_seq1;comp1720_c0_seq2;comp7442_c0_seq1;comp14670_c0_seq1;comp21199_c0_seq1;comp7852_c0_seq2;comp10193_c0_seq3;comp12618_c0_seq1;comp13791_c0_seq1;comp1755_c0_seq1;comp7165_c0_seq2;comp21669_c0_seq1;comp2178_c0_seq1;comp5159_c0_seq1;comp6759_c0_seq2;comp13019_c0_se…	26
ko00230,Purine metabolism	Metabolism/Nucleotide metabolism	comp9632_c0_seq1;comp10279_c0_seq2;comp11804_c0_seq3;comp13972_c0_seq1;comp17737_c0_seq1;comp2028_c0_seq1;comp5985_c0_seq3;comp9582_c0_seq2;comp11468_c0_seq1;comp12606_c0_seq1;comp17256_c0_seq1;comp24345_c0_seq1;comp3020_c0_seq1;comp5441_c0_seq1;comp11933_c0_seq9;comp13575_c0_seq1;comp15946_c0_seq1;comp8397_c0_seq1;comp7387_c0_seq2;comp10464_c0_seq3;comp4280_c0_seq2;comp9914_c0_seq1;comp9950_c0_s…	132
ko00480,Glutathione metabolism	Metabolism/Metabolism of other amino acids	comp2495_c0_seq1;comp7807_c0_seq1;comp11215_c0_seq2;comp20966_c0_seq1;comp2522_c0_seq1;comp11978_c0_seq4;comp12224_c0_seq1;comp14831_c0_seq1;comp18501_c0_seq1;comp23046_c0_seq1;comp26125_c0_seq1;comp2945_c0_seq1;comp13230_c0_seq1;comp13821_c0_seq1;comp15011_c0_seq1;comp14309_c0_seq1;comp10701_c0_seq4;comp816_c0_seq1;comp13625_c0_seq1;comp24808_c0_seq1;comp40_c0_seq1;comp181_c0_seq1;comp1652_c0_se…	63
ko00710,Carbon fixation in photosynthetic organisms	Metabolism/Energy metabolism	comp3124_c0_seq1;comp7645_c0_seq2;comp11431_c0_seq5;comp12727_c0_seq1;comp16329_c0_seq1;comp17809_c0_seq1;comp20932_c0_seq1;comp23306_c0_seq1;comp2728_c0_seq1;comp6001_c0_seq1;comp8936_c1_seq3;comp10807_c0_seq1;comp11005_c0_seq1;comp12374_c0_seq4;comp14613_c0_seq1;comp21166_c0_seq1;comp1160_c0_seq1;comp1639_c0_seq2;comp4549_c0_seq1;comp8974_c0_seq1;comp14571_c0_seq1;comp15816_c0_seq1;comp16536_c0…	66
ko04966,Collecting duct acid secretion	Organismal Systems/Excretory system	comp12014_c0_seq4;comp13089_c0_seq1;comp19594_c0_seq1;comp13087_c0_seq1;comp11268_c0_seq2;comp12969_c0_seq1;comp13700_c0_seq1;comp15565_c0_seq1;comp13512_c0_seq1;comp13199_c0_seq1;comp15676_c0_seq1;comp2879_c0_seq1;comp1902_c0_seq1;comp13362_c0_seq1;comp1838_c0_seq1;comp13773_c0_seq1;comp13425_c0_seq1	17
ko00363,Bisphenol degradation	Metabolism/Xenobiotics biodegradation and metabolism	comp10804_c0_seq1	1
ko04390,Hippo signaling pathway	Environmental Information Processing/Signal transduction	comp13596_c0_seq1;comp7150_c0_seq2;comp13778_c0_seq1;comp1393_c0_seq1;comp1393_c1_seq1;comp579_c0_seq1;comp5489_c0_seq2;comp8071_c0_seq2;comp1077_c0_seq1;comp1685_c0_seq1;comp2778_c0_seq1;comp6847_c0_seq1;comp7412_c0_seq2;comp11535_c0_seq2;comp12187_c0_seq1;comp17421_c0_seq1;comp24814_c0_seq1;comp12779_c0_seq1;comp12821_c0_seq1;comp16271_c0_seq1;comp18650_c0_seq1;comp1550_c0_seq1;comp1720_c0_seq2…	26
ko04013,MAPK signaling pathway - fly	Environmental Information Processing/Signal transduction	comp1554_c0_seq1;comp7242_c0_seq1;comp10781_c0_seq3;comp1755_c0_seq1;comp7165_c0_seq2;comp21669_c0_seq1	6
ko00980,Metabolism of xenobiotics by cytochrome P450	Metabolism/Xenobiotics biodegradation and metabolism	comp40_c0_seq1;comp181_c0_seq1;comp1652_c0_seq2;comp2524_c0_seq1;comp4355_c0_seq1;comp7342_c0_seq1;comp7804_c0_seq1;comp8336_c0_seq2;comp8859_c0_seq1;comp9436_c0_seq2;comp9653_c1_seq2;comp10463_c0_seq1;comp11405_c0_seq6;comp12838_c0_seq1;comp12968_c0_seq1;comp13205_c0_seq1;comp13521_c0_seq1;comp13682_c0_seq1;comp16089_c0_seq1;comp17125_c0_seq1;comp19430_c0_seq1;comp19507_c0_seq1;comp20506_c0_seq1…	57
ko05412,Arrhythmogenic right ventricular cardiomyopathy (ARVC)	Human Diseases/Cardiovascular diseases	comp1720_c0_seq2;comp7442_c0_seq1;comp14670_c0_seq1;comp21199_c0_seq1	4
ko00860,Porphyrin and chlorophyll metabolism	Metabolism/Metabolism of cofactors and vitamins	comp1604_c0_seq1;comp10158_c0_seq2;comp14239_c0_seq1;comp8690_c0_seq1;comp11471_c0_seq1;comp1386_c0_seq1;comp2630_c0_seq1;comp9552_c0_seq1;comp673_c0_seq1;comp10989_c0_seq3;comp5727_c0_seq2;comp14099_c0_seq1;comp19978_c0_seq1;comp1791_c0_seq2;comp12489_c0_seq7;comp12590_c0_seq1;comp19304_c0_seq1;comp20566_c0_seq1;comp14311_c0_seq1;comp19458_c0_seq1;comp14356_c0_seq1;comp6515_c0_seq1;comp13151_c0_…	28
ko00051,Fructose and mannose metabolism	Metabolism/Carbohydrate metabolism	comp1085_c0_seq1;comp14186_c0_seq1;comp14307_c0_seq1;comp640_c0_seq1;comp7563_c0_seq3;comp12759_c0_seq1;comp13709_c0_seq1;comp534_c0_seq1;comp2416_c0_seq2;comp2636_c0_seq1;comp9612_c0_seq1;comp15324_c0_seq1;comp1696_c0_seq2;comp2016_c0_seq1;comp5471_c0_seq2;comp8541_c0_seq1;comp14769_c0_seq1;comp1692_c0_seq1;comp12040_c0_seq3;comp12471_c0_seq7;comp19554_c0_seq1;comp21659_c0_seq1;comp13366_c0_seq1…	56
ko05142,Chagas disease (American trypanosomiasis)	Human Diseases/Infectious diseases	comp1755_c0_seq1;comp7165_c0_seq2;comp21669_c0_seq1;comp2178_c0_seq1;comp5159_c0_seq1;comp6759_c0_seq2;comp13019_c0_seq1;comp7150_c0_seq2;comp13778_c0_seq1;comp13596_c0_seq1	10
ko04630,Jak-STAT signaling pathway	Environmental Information Processing/Signal transduction	comp13536_c0_seq1;comp8945_c1_seq1	2
ko00565,Ether lipid metabolism	Metabolism/Lipid metabolism	comp11167_c0_seq2;comp7840_c0_seq2;comp20962_c0_seq1;comp14300_c0_seq1;comp16448_c0_seq1;comp5082_c0_seq2;comp6509_c0_seq2;comp12375_c0_seq6;comp13376_c0_seq1;comp13792_c0_seq1;comp12053_c0_seq2;comp9598_c0_seq1;comp13734_c0_seq1;comp14253_c0_seq1	14
ko05222,Small cell lung cancer	Human Diseases/Cancers	comp6416_c0_seq3;comp9682_c0_seq2;comp12632_c0_seq1;comp19699_c0_seq1;comp3854_c0_seq1;comp11988_c0_seq1;comp19150_c0_seq1	7
ko01210,2-Oxocarboxylic acid metabolism	Metabolism/Overview	comp8156_c0_seq1;comp8431_c0_seq2;comp12919_c0_seq1;comp14170_c0_seq1;comp4332_c0_seq2;comp12718_c0_seq1;comp21919_c0_seq1;comp13420_c0_seq1;comp5295_c0_seq1;comp11724_c0_seq1;comp12905_c0_seq1;comp13031_c0_seq1;comp11099_c0_seq1;comp11360_c0_seq2;comp7444_c0_seq1;comp7777_c0_seq1;comp2598_c0_seq1;comp17001_c0_seq1;comp8072_c0_seq2;comp12774_c0_seq1;comp19044_c0_seq1;comp26460_c0_seq1;comp1636_c0…	60
ko00562,Inositol phosphate metabolism	Metabolism/Carbohydrate metabolism	comp6189_c0_seq1;comp10186_c0_seq2;comp12381_c0_seq1;comp4711_c0_seq1;comp9329_c0_seq1;comp10296_c0_seq1;comp8404_c0_seq1;comp8682_c0_seq1;comp13190_c0_seq1;comp15756_c0_seq1;comp16924_c0_seq1;comp10957_c0_seq1;comp6159_c0_seq1;comp8104_c0_seq1;comp9275_c0_seq1;comp14791_c0_seq1;comp1610_c0_seq1;comp17128_c0_seq1;comp7202_c0_seq1;comp16454_c0_seq1;comp18015_c0_seq1;comp5569_c0_seq2;comp25938_c0_s…	32
ko00592,alpha-Linolenic acid metabolism	Metabolism/Lipid metabolism	comp14300_c0_seq1;comp16448_c0_seq1;comp5082_c0_seq2;comp5358_c0_seq1;comp1840_c0_seq1;comp1842_c0_seq1;comp3167_c0_seq1;comp14554_c0_seq1;comp16789_c0_seq1	9
ko04350,TGF-beta signaling pathway	Environmental Information Processing/Signal transduction	comp1913_c0_seq1;comp6928_c0_seq1;comp13303_c0_seq1;comp7233_c0_seq1;comp10548_c0_seq1;comp1755_c0_seq1;comp7165_c0_seq2;comp21669_c0_seq1;comp7852_c0_seq2;comp10193_c0_seq3;comp12618_c0_seq1;comp7150_c0_seq2;comp13596_c0_seq1	13
ko04270,Vascular smooth muscle contraction	Organismal Systems/Circulatory system	comp14300_c0_seq1;comp16448_c0_seq1;comp10620_c0_seq2;comp12760_c0_seq1;comp6849_c0_seq2;comp1755_c0_seq1;comp7165_c0_seq2;comp21669_c0_seq1;comp579_c0_seq1;comp5489_c0_seq2;comp8071_c0_seq2;comp7852_c0_seq2;comp10193_c0_seq3;comp12618_c0_seq1;comp541_c0_seq1;comp1930_c0_seq2;comp3885_c0_seq1;comp10688_c0_seq3;comp13957_c0_seq1;comp15928_c0_seq1;comp18034_c0_seq1	21
ko00053,Ascorbate and aldarate metabolism	Metabolism/Carbohydrate metabolism	comp11000_c0_seq1;comp10132_c0_seq2;comp10362_c0_seq1;comp10991_c0_seq1;comp214_c0_seq1;comp982_c0_seq1;comp6894_c0_seq1;comp7619_c0_seq1;comp8316_c0_seq1;comp10898_c0_seq1;comp12300_c0_seq30;comp14030_c0_seq1;comp15700_c0_seq1;comp16165_c0_seq1;comp16413_c0_seq1;comp16638_c0_seq1;comp17852_c0_seq1;comp18973_c0_seq1;comp19091_c0_seq1;comp21076_c0_seq1	20
ko03420,Nucleotide excision repair	Genetic Information Processing/Replication and repair	comp10691_c0_seq3;comp1913_c0_seq1;comp9560_c0_seq1;comp11770_c0_seq2;comp9375_c0_seq4;comp10454_c0_seq1;comp13173_c0_seq1;comp13599_c0_seq1;comp9791_c0_seq1;comp11004_c0_seq2;comp11498_c0_seq1;comp7588_c0_seq2;comp7355_c0_seq1;comp3517_c0_seq1;comp7822_c0_seq1;comp8207_c0_seq1;comp8952_c0_seq1;comp1541_c0_seq1;comp12500_c0_seq3;comp5132_c0_seq1;comp10558_c0_seq2;comp11826_c0_seq1;comp23937_c0_se…	56
ko04964,Proximal tubule bicarbonate reclamation	Organismal Systems/Excretory system	comp8113_c0_seq1;comp9277_c0_seq1	2
ko00290,Valine, leucine and isoleucine biosynthesis	Metabolism/Amino acid metabolism	comp10446_c0_seq3;comp10833_c0_seq1;comp10927_c0_seq1;comp16116_c0_seq1;comp3542_c1_seq1;comp14716_c0_seq1;comp15950_c0_seq1;comp5333_c0_seq2;comp1786_c0_seq1;comp10768_c0_seq33;comp13907_c0_seq1;comp13203_c0_seq1;comp19822_c0_seq1;comp23986_c0_seq1;comp10310_c0_seq4;comp13931_c0_seq1;comp25141_c0_seq1;comp2264_c0_seq1;comp10161_c0_seq2;comp11704_c0_seq2;comp26266_c0_seq1;comp14043_c0_seq1	22
ko05323,Rheumatoid arthritis	Human Diseases/Immune diseases	comp12014_c0_seq4;comp13089_c0_seq1;comp19594_c0_seq1;comp13087_c0_seq1;comp13700_c0_seq1;comp15565_c0_seq1;comp13512_c0_seq1;comp13199_c0_seq1;comp15676_c0_seq1;comp2879_c0_seq1;comp11268_c0_seq2;comp12969_c0_seq1;comp1902_c0_seq1;comp13362_c0_seq1;comp13425_c0_seq1;comp2384_c0_seq1;comp1838_c0_seq1;comp13773_c0_seq1;comp13850_c0_seq1	19
ko00340,Histidine metabolism	Metabolism/Amino acid metabolism	comp9420_c0_seq2;comp11561_c0_seq2;comp7874_c0_seq1;comp10735_c0_seq4;comp7805_c0_seq2;comp8387_c0_seq1;comp5417_c0_seq1;comp12070_c0_seq2;comp10804_c0_seq1;comp2614_c0_seq1;comp20707_c0_seq1;comp214_c0_seq1;comp982_c0_seq1;comp6894_c0_seq1;comp7619_c0_seq1;comp8316_c0_seq1;comp10898_c0_seq1;comp12300_c0_seq30;comp14030_c0_seq1;comp15700_c0_seq1;comp16165_c0_seq1;comp16413_c0_seq1;comp16638_c0_se…	30
ko03008,Ribosome biogenesis in eukaryotes	Genetic Information Processing/Translation	comp13793_c0_seq1;comp14365_c0_seq1;comp15434_c0_seq1;comp2898_c0_seq2;comp11398_c0_seq1;comp14463_c0_seq1;comp24328_c0_seq1;comp13895_c0_seq1;comp7889_c0_seq3;comp8143_c0_seq1;comp10517_c0_seq2;comp11094_c0_seq4;comp11830_c0_seq1;comp9854_c0_seq1;comp6540_c0_seq1;comp14824_c0_seq1;comp11638_c0_seq2;comp10940_c0_seq1;comp6276_c0_seq2;comp8953_c0_seq2;comp2576_c0_seq1;comp15098_c0_seq1;comp11709_c…	107
ko04012,ErbB signaling pathway	Environmental Information Processing/Signal transduction	comp6849_c0_seq2;comp1423_c0_seq1;comp3783_c0_seq1;comp13540_c0_seq1;comp1554_c0_seq1;comp7242_c0_seq1;comp10781_c0_seq3;comp1755_c0_seq1;comp7165_c0_seq2;comp21669_c0_seq1;comp12464_c0_seq4;comp1550_c0_seq1	12
ko04666,Fc gamma R-mediated phagocytosis	Organismal Systems/Immune system	comp1755_c0_seq1;comp7165_c0_seq2;comp21669_c0_seq1;comp6509_c0_seq2;comp12375_c0_seq6;comp13376_c0_seq1;comp6417_c0_seq2;comp6849_c0_seq2;comp13791_c0_seq1;comp13631_c0_seq1;comp13547_c0_seq1;comp13515_c0_seq1;comp13542_c0_seq1;comp13353_c0_seq1;comp12944_c0_seq1;comp1423_c0_seq1;comp3783_c0_seq1;comp13540_c0_seq1;comp12231_c0_seq3;comp12753_c0_seq1;comp20628_c0_seq1;comp4711_c0_seq1;comp9329_c0…	25
ko04961,Endocrine and other factor-regulated calcium reabsorption	Organismal Systems/Excretory system	comp541_c0_seq1;comp1930_c0_seq2;comp3885_c0_seq1;comp10688_c0_seq3;comp13957_c0_seq1;comp15928_c0_seq1;comp18034_c0_seq1;comp11408_c0_seq3;comp14117_c0_seq1;comp14369_c0_seq1;comp13287_c0_seq1;comp3453_c0_seq1;comp12855_c0_seq1;comp8113_c0_seq1;comp6849_c0_seq2	15
ko00380,Tryptophan metabolism	Metabolism/Amino acid metabolism	comp1521_c0_seq2;comp11571_c0_seq18;comp11689_c0_seq1;comp20890_c0_seq1;comp23006_c0_seq1;comp5960_c0_seq1;comp2734_c0_seq2;comp7693_c0_seq2;comp3318_c0_seq1;comp12976_c0_seq1;comp18618_c0_seq1;comp8198_c0_seq1;comp11379_c0_seq2;comp16326_c0_seq1;comp10025_c0_seq2;comp11961_c0_seq1;comp14139_c0_seq1;comp14524_c0_seq1;comp9322_c0_seq1;comp2614_c0_seq1;comp20707_c0_seq1;comp14723_c0_seq1;comp214_c0…	63
ko05132,Salmonella infection	Human Diseases/Infectious diseases	comp12944_c0_seq1;comp13791_c0_seq1;comp2178_c0_seq1;comp5159_c0_seq1;comp6759_c0_seq2;comp13019_c0_seq1;comp1755_c0_seq1;comp7165_c0_seq2;comp21669_c0_seq1;comp13631_c0_seq1;comp13547_c0_seq1;comp13515_c0_seq1;comp13542_c0_seq1;comp13353_c0_seq1;comp1720_c0_seq2;comp7442_c0_seq1;comp14670_c0_seq1;comp21199_c0_seq1;comp13431_c0_seq1;comp12508_c0_seq4;comp10466_c0_seq1;comp10381_c0_seq2;comp9339_c…	27
ko05223,Non-small cell lung cancer	Human Diseases/Cancers	comp6416_c0_seq3;comp1554_c0_seq1;comp7242_c0_seq1;comp10781_c0_seq3;comp13941_c0_seq1;comp1755_c0_seq1;comp7165_c0_seq2;comp21669_c0_seq1;comp6849_c0_seq2	9
ko04512,ECM-receptor interaction	Environmental Information Processing/Signaling molecules and interaction	comp11988_c0_seq1	1
ko04975,Fat digestion and absorption	Organismal Systems/Digestive system	comp1636_c0_seq1;comp10928_c0_seq1;comp11013_c0_seq1;comp19082_c0_seq1;comp11427_c0_seq1;comp13545_c0_seq1;comp16768_c0_seq1;comp13368_c0_seq1	8
ko05210,Colorectal cancer	Human Diseases/Cancers	comp1550_c0_seq1;comp1554_c0_seq1;comp7242_c0_seq1;comp10781_c0_seq3;comp1755_c0_seq1;comp7165_c0_seq2;comp21669_c0_seq1;comp12944_c0_seq1;comp7852_c0_seq2;comp10193_c0_seq3;comp12618_c0_seq1;comp419_c0_seq1;comp6520_c0_seq1;comp25449_c0_seq1;comp9425_c0_seq1;comp20766_c0_seq1;comp9273_c0_seq2;comp14805_c0_seq1;comp12079_c0_seq1;comp9682_c0_seq2;comp12632_c0_seq1;comp19699_c0_seq1	22
ko04723,Retrograde endocannabinoid signaling	Organismal Systems/Nervous system	comp6849_c0_seq2;comp19150_c0_seq1;comp13465_c0_seq1;comp16202_c0_seq1;comp16516_c0_seq1;comp1755_c0_seq1;comp7165_c0_seq2;comp21669_c0_seq1;comp2178_c0_seq1;comp5159_c0_seq1;comp6759_c0_seq2;comp13019_c0_seq1;comp541_c0_seq1;comp1930_c0_seq2;comp3885_c0_seq1;comp10688_c0_seq3;comp13957_c0_seq1;comp15928_c0_seq1;comp18034_c0_seq1;comp5917_c0_seq1;comp9984_c0_seq1	21
ko04974,Protein digestion and absorption	Organismal Systems/Digestive system	comp2082_c0_seq1;comp8113_c0_seq1;comp5835_c0_seq1;comp5835_c1_seq1;comp11988_c0_seq1	5
ko00623,Toluene degradation	Metabolism/Xenobiotics biodegradation and metabolism	comp1132_c0_seq1;comp9495_c0_seq2;comp15871_c0_seq1;comp18773_c0_seq1;comp19828_c0_seq1;comp10804_c0_seq1;comp6661_c0_seq1;comp16150_c0_seq1;comp1575_c0_seq1;comp5548_c0_seq1;comp8890_c0_seq1	11
ko05034,Alcoholism	Human Diseases/Substance dependence	comp2614_c0_seq1;comp20707_c0_seq1;comp14723_c0_seq1;comp8981_c0_seq1;comp8936_c2_seq1;comp8936_c3_seq1;comp8936_c4_seq1;comp16330_c0_seq1;comp1617_c0_seq1;comp11940_c0_seq4;comp12581_c0_seq1;comp16246_c0_seq1;comp37_c0_seq1;comp1673_c0_seq1;comp10156_c0_seq1;comp1350_c0_seq1;comp12313_c0_seq2;comp12544_c0_seq1;comp6625_c0_seq2;comp7566_c0_seq1;comp11387_c0_seq3;comp12741_c0_seq1;comp9128_c0_seq1…	40
ko04011,MAPK signaling pathway - yeast	Environmental Information Processing/Signal transduction	comp16719_c0_seq1;comp16500_c0_seq1;comp11267_c0_seq3;comp12699_c0_seq1;comp13791_c0_seq1;comp5321_c0_seq1;comp2299_c0_seq1;comp4406_c0_seq1;comp23047_c0_seq1;comp10076_c0_seq1;comp1423_c0_seq1;comp3783_c0_seq1;comp13540_c0_seq1;comp2014_c0_seq1;comp5294_c0_seq1;comp10242_c0_seq1;comp13224_c0_seq1;comp7780_c0_seq1;comp25865_c0_seq1;comp8209_c0_seq1;comp1936_c0_seq1;comp9605_c0_seq1;comp7852_c0_se…	50
ko04614,Renin-angiotensin system	Organismal Systems/Endocrine system	comp820_c0_seq1;comp7048_c0_seq1;comp7430_c0_seq2;comp8810_c0_seq1;comp12658_c0_seq1;comp18838_c0_seq1;comp19282_c0_seq1	7
ko00643,Styrene degradation	Metabolism/Xenobiotics biodegradation and metabolism	comp7264_c0_seq1;comp12227_c0_seq2;comp21855_c0_seq1;comp9692_c0_seq1;comp11348_c0_seq2;comp13794_c0_seq1;comp15479_c0_seq1;comp21700_c0_seq1;comp4638_c0_seq1;comp4826_c0_seq1;comp9979_c0_seq2;comp10828_c0_seq1;comp11503_c0_seq1;comp11597_c0_seq1;comp15990_c0_seq1;comp18108_c0_seq1;comp9475_c0_seq1;comp2485_c0_seq2;comp15701_c0_seq1	19
ko00364,Fluorobenzoate degradation	Metabolism/Xenobiotics biodegradation and metabolism	comp6661_c0_seq1;comp16150_c0_seq1;comp1575_c0_seq1;comp5548_c0_seq1;comp8890_c0_seq1	5
ko00563,Glycosylphosphatidylinositol(GPI)-anchor biosynthesis	Metabolism/Glycan biosynthesis and metabolism	comp12121_c0_seq1;comp6387_c0_seq1;comp11417_c0_seq3;comp14674_c0_seq1;comp9710_c0_seq3;comp444_c0_seq1;comp8077_c0_seq1;comp12303_c0_seq2;comp5666_c0_seq1;comp9183_c0_seq1;comp2415_c0_seq1;comp2609_c0_seq1;comp11593_c0_seq3;comp14321_c0_seq1;comp5668_c0_seq2;comp10016_c0_seq1;comp5943_c0_seq1;comp6144_c0_seq2;comp14509_c0_seq1;comp13766_c0_seq1;comp10027_c0_seq2	21
ko00261,Monobactam biosynthesis	Metabolism/Biosynthesis of other secondary metabolites	comp14248_c0_seq1;comp9494_c0_seq4;comp7836_c0_seq1;comp21818_c0_seq1	4
ko04960,Aldosterone-regulated sodium reabsorption	Organismal Systems/Excretory system	comp1554_c0_seq1;comp7242_c0_seq1;comp10781_c0_seq3;comp8113_c0_seq1;comp13941_c0_seq1;comp6849_c0_seq2;comp1755_c0_seq1;comp7165_c0_seq2;comp21669_c0_seq1	9
ko00440,Phosphonate and phosphinate metabolism	Metabolism/Metabolism of other amino acids	comp1893_c0_seq1;comp7840_c0_seq2;comp20962_c0_seq1;comp5530_c0_seq1;comp17955_c0_seq1;comp22417_c0_seq1;comp9551_c0_seq1;comp9558_c0_seq1	8
ko00360,Phenylalanine metabolism	Metabolism/Amino acid metabolism	comp2614_c0_seq1;comp20707_c0_seq1;comp9166_c0_seq1;comp10066_c0_seq1;comp10183_c0_seq2;comp13623_c0_seq1;comp14132_c0_seq1;comp20342_c0_seq1;comp20696_c0_seq1;comp14723_c0_seq1;comp13109_c0_seq1;comp18762_c0_seq1;comp9311_c0_seq1;comp8072_c0_seq2;comp12774_c0_seq1;comp19044_c0_seq1;comp26460_c0_seq1;comp1636_c0_seq1;comp10928_c0_seq1;comp11013_c0_seq1;comp19082_c0_seq1;comp8387_c0_seq1;comp8337_…	41
ko04010,MAPK signaling pathway	Environmental Information Processing/Signal transduction	comp541_c0_seq1;comp1930_c0_seq2;comp3885_c0_seq1;comp10688_c0_seq3;comp13957_c0_seq1;comp15928_c0_seq1;comp18034_c0_seq1;comp6849_c0_seq2;comp13847_c0_seq1;comp16493_c0_seq1;comp3159_c0_seq2;comp3840_c0_seq1;comp5485_c0_seq2;comp5299_c0_seq2;comp8924_c0_seq3;comp1554_c0_seq1;comp7242_c0_seq1;comp10781_c0_seq3;comp1755_c0_seq1;comp7165_c0_seq2;comp21669_c0_seq1;comp14300_c0_seq1;comp16448_c0_seq1…	41
ko00625,Chloroalkane and chloroalkene degradation	Metabolism/Xenobiotics biodegradation and metabolism	comp510_c0_seq2;comp2396_c0_seq1;comp3557_c0_seq1;comp4278_c0_seq1;comp5472_c0_seq1;comp7289_c0_seq2;comp7399_c0_seq1;comp8589_c0_seq1;comp9479_c0_seq1;comp11067_c0_seq1;comp12519_c0_seq1;comp15665_c0_seq1;comp16232_c0_seq1;comp16438_c0_seq1;comp16484_c0_seq1;comp16984_c0_seq1;comp17436_c0_seq1;comp17539_c0_seq1;comp22208_c0_seq1;comp24690_c0_seq1;comp24844_c0_seq1;comp25356_c0_seq1;comp80_c0_seq…	44
ko05010,Alzheimer's disease	Human Diseases/Neurodegenerative diseases	comp14342_c0_seq1;comp2728_c0_seq1;comp6001_c0_seq1;comp8936_c1_seq3;comp10807_c0_seq1;comp11005_c0_seq1;comp12374_c0_seq4;comp14613_c0_seq1;comp21166_c0_seq1;comp10808_c0_seq6;comp6296_c0_seq2;comp13755_c0_seq1;comp13499_c0_seq1;comp13509_c0_seq1;comp1137_c0_seq1;comp13242_c0_seq1;comp13189_c0_seq1;comp1508_c0_seq2;comp13427_c0_seq1;comp24217_c0_seq1;comp12981_c0_seq1;comp13506_c0_seq1;comp13286…	135
ko04146,Peroxisome	Cellular Processes/Transport and catabolism	comp14038_c0_seq1;comp18609_c0_seq1;comp5661_c0_seq2;comp25784_c0_seq1;comp14108_c0_seq1;comp14276_c0_seq1;comp24896_c0_seq1;comp9186_c0_seq1;comp15978_c0_seq1;comp8233_c0_seq3;comp12029_c0_seq3;comp17759_c0_seq1;comp17820_c0_seq1;comp2811_c0_seq1;comp5710_c0_seq1;comp14798_c0_seq1;comp9724_c0_seq1;comp1388_c0_seq2;comp18733_c0_seq1;comp2586_c0_seq2;comp15231_c0_seq1;comp9834_c0_seq1;comp11511_c0…	87
ko04915,Estrogen signaling pathway	Organismal Systems/Endocrine system	comp6834_c0_seq1;comp10718_c0_seq3;comp11103_c0_seq2;comp12767_c0_seq1;comp16661_c0_seq1;comp2847_c0_seq1;comp4950_c0_seq1;comp7892_c0_seq4;comp11922_c0_seq1;comp13680_c0_seq1;comp19394_c0_seq1;comp541_c0_seq1;comp1930_c0_seq2;comp3885_c0_seq1;comp10688_c0_seq3;comp13957_c0_seq1;comp15928_c0_seq1;comp18034_c0_seq1;comp1554_c0_seq1;comp7242_c0_seq1;comp10781_c0_seq3;comp1755_c0_seq1;comp7165_c0_se…	26
ko05213,Endometrial cancer	Human Diseases/Cancers	comp13941_c0_seq1;comp1554_c0_seq1;comp7242_c0_seq1;comp10781_c0_seq3;comp1755_c0_seq1;comp7165_c0_seq2;comp21669_c0_seq1;comp419_c0_seq1;comp6520_c0_seq1;comp25449_c0_seq1;comp1550_c0_seq1	11
ko04080,Neuroactive ligand-receptor interaction	Environmental Information Processing/Signaling molecules and interaction	comp1999_c0_seq1;comp2082_c0_seq1;comp539_c0_seq1;comp12626_c0_seq1	4
ko04320,Dorso-ventral axis formation	Organismal Systems/Development	comp1554_c0_seq1;comp7242_c0_seq1;comp10781_c0_seq3;comp1755_c0_seq1;comp7165_c0_seq2;comp21669_c0_seq1	6
ko05200,Pathways in cancer	Human Diseases/Cancers	comp1550_c0_seq1;comp7852_c0_seq2;comp10193_c0_seq3;comp12618_c0_seq1;comp541_c0_seq1;comp1930_c0_seq2;comp3885_c0_seq1;comp10688_c0_seq3;comp13957_c0_seq1;comp15928_c0_seq1;comp18034_c0_seq1;comp13465_c0_seq1;comp16202_c0_seq1;comp16516_c0_seq1;comp11988_c0_seq1;comp19150_c0_seq1;comp12464_c0_seq4;comp6849_c0_seq2;comp1554_c0_seq1;comp7242_c0_seq1;comp10781_c0_seq3;comp1755_c0_seq1;comp7165_c0_s…	51
ko03050,Proteasome	Genetic Information Processing/Folding, sorting and degradation	comp13760_c0_seq1;comp20644_c0_seq1;comp13626_c0_seq1;comp13822_c0_seq1;comp13339_c0_seq1;comp5843_c0_seq1;comp13581_c0_seq1;comp1901_c0_seq1;comp13367_c0_seq1;comp2254_c0_seq1;comp3603_c0_seq1;comp8720_c0_seq3;comp18527_c0_seq1;comp13108_c0_seq1;comp14626_c0_seq1;comp13697_c0_seq1;comp13741_c0_seq1;comp10854_c0_seq2;comp13198_c0_seq1;comp2432_c0_seq2;comp284_c0_seq1;comp13383_c0_seq1;comp13539_c…	53
ko04391,Hippo signaling pathway -fly	Environmental Information Processing/Signal transduction	comp7393_c1_seq1;comp7901_c0_seq3;comp13596_c0_seq1;comp7150_c0_seq2;comp13778_c0_seq1;comp1720_c0_seq2;comp7442_c0_seq1;comp14670_c0_seq1;comp21199_c0_seq1;comp1393_c0_seq1;comp1393_c1_seq1;comp12779_c0_seq1;comp12821_c0_seq1;comp16271_c0_seq1;comp18650_c0_seq1;comp17421_c0_seq1;comp24814_c0_seq1	17
ko04750,Inflammatory mediator regulation of TRP channels	Organismal Systems/Sensory system	comp14300_c0_seq1;comp16448_c0_seq1;comp579_c0_seq1;comp5489_c0_seq2;comp8071_c0_seq2;comp10620_c0_seq2;comp12760_c0_seq1;comp2178_c0_seq1;comp5159_c0_seq1;comp6759_c0_seq2;comp13019_c0_seq1;comp541_c0_seq1;comp1930_c0_seq2;comp3885_c0_seq1;comp10688_c0_seq3;comp13957_c0_seq1;comp15928_c0_seq1;comp18034_c0_seq1;comp6849_c0_seq2	19
ko00062,Fatty acid elongation	Metabolism/Lipid metabolism	comp10025_c0_seq2;comp11961_c0_seq1;comp9516_c0_seq2;comp13133_c0_seq1;comp8966_c0_seq3;comp13363_c0_seq1;comp13603_c0_seq1;comp20213_c0_seq1;comp14403_c0_seq1;comp14684_c0_seq1;comp3715_c0_seq1;comp8046_c0_seq2	12
ko00511,Other glycan degradation	Metabolism/Glycan biosynthesis and metabolism	comp15622_c0_seq1;comp17113_c0_seq1;comp17373_c0_seq1;comp18631_c0_seq1;comp26078_c0_seq1;comp6136_c0_seq3;comp7459_c0_seq2;comp10611_c0_seq2;comp15070_c0_seq1;comp11628_c0_seq2;comp4396_c0_seq1;comp6733_c0_seq3;comp11565_c0_seq1;comp15555_c0_seq1;comp17814_c0_seq1;comp18589_c0_seq1;comp18654_c0_seq1;comp19603_c0_seq1	18
ko03013,RNA transport	Genetic Information Processing/Translation	comp7639_c0_seq1;comp14563_c0_seq1;comp15633_c0_seq1;comp9320_c0_seq1;comp9082_c0_seq1;comp17497_c0_seq1;comp19338_c0_seq1;comp5611_c0_seq1;comp5324_c1_seq1;comp11208_c0_seq2;comp8997_c0_seq1;comp17501_c0_seq1;comp535_c0_seq1;comp11653_c0_seq1;comp772_c0_seq1;comp6298_c0_seq1;comp12816_c0_seq1;comp19374_c0_seq1;comp8989_c0_seq1;comp9651_c0_seq1;comp11779_c0_seq1;comp12494_c0_seq8;comp12580_c0_seq…	136
ko04340,Hedgehog signaling pathway	Environmental Information Processing/Signal transduction	comp541_c0_seq1;comp1930_c0_seq2;comp3885_c0_seq1;comp10688_c0_seq3;comp13957_c0_seq1;comp15928_c0_seq1;comp18034_c0_seq1;comp1550_c0_seq1;comp10945_c0_seq3;comp13103_c0_seq1;comp1077_c0_seq1;comp1685_c0_seq1;comp2778_c0_seq1;comp6847_c0_seq1;comp7412_c0_seq2;comp11535_c0_seq2;comp12187_c0_seq1	17
ko00524,Butirosin and neomycin biosynthesis	Metabolism/Biosynthesis of other secondary metabolites	comp1696_c0_seq2;comp2016_c0_seq1;comp5471_c0_seq2;comp8541_c0_seq1;comp14769_c0_seq1	5
ko05020,Prion diseases	Human Diseases/Neurodegenerative diseases	comp7964_c0_seq1;comp10640_c0_seq1;comp12733_c0_seq1;comp2013_c0_seq1;comp16812_c0_seq1;comp1698_c0_seq1;comp7096_c0_seq1;comp541_c0_seq1;comp1930_c0_seq2;comp3885_c0_seq1;comp10688_c0_seq3;comp13957_c0_seq1;comp15928_c0_seq1;comp18034_c0_seq1;comp1755_c0_seq1;comp7165_c0_seq2;comp21669_c0_seq1	17
ko05130,Pathogenic Escherichia coli infection	Human Diseases/Infectious diseases	comp5842_c0_seq1;comp10663_c0_seq6;comp11914_c0_seq1;comp11914_c1_seq11;comp12772_c0_seq1;comp3191_c0_seq1;comp12955_c0_seq1;comp7852_c0_seq2;comp10193_c0_seq3;comp12618_c0_seq1;comp13542_c0_seq1;comp13353_c0_seq1;comp13515_c0_seq1;comp13547_c0_seq1;comp13631_c0_seq1;comp1720_c0_seq2;comp7442_c0_seq1;comp14670_c0_seq1;comp21199_c0_seq1;comp1044_c0_seq1;comp8147_c0_seq2;comp8609_c0_seq2;comp14031_…	24
ko03020,RNA polymerase	Genetic Information Processing/Transcription	comp1830_c0_seq1;comp8348_c0_seq2;comp21102_c0_seq1;comp1768_c0_seq1;comp21159_c0_seq1;comp13985_c0_seq1;comp14159_c0_seq1;comp13914_c0_seq1;comp20560_c0_seq1;comp9807_c0_seq4;comp3173_c0_seq1;comp14383_c0_seq1;comp13947_c0_seq1;comp2321_c0_seq1;comp13806_c0_seq1;comp14219_c0_seq1;comp2638_c0_seq1;comp8635_c0_seq2;comp12054_c0_seq2;comp11630_c0_seq1;comp1476_c0_seq1;comp10345_c0_seq4;comp6961_c0_…	33
ko04064,NF-kappa B signaling pathway	Environmental Information Processing/Signal transduction	comp1405_c0_seq1;comp5444_c0_seq1;comp12017_c0_seq1;comp12017_c1_seq1;comp18417_c0_seq1;comp19344_c0_seq1;comp19150_c0_seq1;comp2898_c0_seq2;comp13793_c0_seq1;comp14365_c0_seq1;comp15434_c0_seq1	11
ko05204,Chemical carcinogenesis	Human Diseases/Cancers	comp19150_c0_seq1;comp3153_c0_seq1;comp15962_c0_seq1;comp19689_c0_seq1;comp40_c0_seq1;comp181_c0_seq1;comp1652_c0_seq2;comp2524_c0_seq1;comp4355_c0_seq1;comp7342_c0_seq1;comp7804_c0_seq1;comp8336_c0_seq2;comp8859_c0_seq1;comp9436_c0_seq2;comp9653_c1_seq2;comp10463_c0_seq1;comp11405_c0_seq6;comp12838_c0_seq1;comp12968_c0_seq1;comp13205_c0_seq1;comp13521_c0_seq1;comp13682_c0_seq1;comp16089_c0_seq1;…	32
ko04922,Glucagon signaling pathway	Organismal Systems/Endocrine system	comp541_c0_seq1;comp1930_c0_seq2;comp3885_c0_seq1;comp10688_c0_seq3;comp13957_c0_seq1;comp15928_c0_seq1;comp18034_c0_seq1;comp13670_c0_seq1;comp13847_c0_seq1;comp16493_c0_seq1;comp3159_c0_seq2;comp3840_c0_seq1;comp5485_c0_seq2;comp14299_c0_seq1;comp8788_c0_seq2;comp13117_c0_seq1;comp15678_c0_seq1;comp10620_c0_seq2;comp12760_c0_seq1;comp83_c0_seq1;comp13016_c0_seq1;comp4464_c0_seq1;comp6704_c0_seq…	34
ko00120,Primary bile acid biosynthesis	Metabolism/Lipid metabolism	comp16027_c0_seq1;comp19852_c0_seq1;comp21381_c0_seq1;comp4333_c0_seq1;comp10397_c0_seq1;comp2515_c0_seq1;comp9230_c0_seq1;comp15232_c0_seq1;comp20138_c0_seq1	9
ko05134,Legionellosis	Human Diseases/Infectious diseases	comp13107_c0_seq1;comp15307_c0_seq1;comp1682_c0_seq2;comp5015_c0_seq1;comp10803_c0_seq1;comp1717_c0_seq1;comp9519_c0_seq1;comp1862_c0_seq1;comp12912_c0_seq1;comp12911_c0_seq1;comp16595_c0_seq1;comp24493_c0_seq1;comp9682_c0_seq2;comp12632_c0_seq1;comp19699_c0_seq1;comp9245_c0_seq2;comp11779_c0_seq1;comp12494_c0_seq8;comp12580_c0_seq1;comp24559_c0_seq1;comp2847_c0_seq1;comp4950_c0_seq1;comp7892_c0_…	30
ko03022,Basal transcription factors	Genetic Information Processing/Transcription	comp4703_c0_seq1;comp5291_c0_seq2;comp9569_c0_seq1;comp13519_c0_seq1;comp13130_c0_seq1;comp6533_c0_seq2;comp11874_c0_seq2;comp8879_c1_seq1;comp12012_c0_seq2;comp11235_c0_seq2;comp6271_c0_seq1;comp5049_c0_seq1;comp14284_c0_seq1;comp5984_c0_seq1;comp78_c0_seq1;comp14494_c0_seq1;comp5379_c0_seq2;comp14527_c0_seq1;comp14240_c0_seq1;comp11516_c0_seq2;comp14209_c0_seq1;comp5529_c0_seq1;comp5243_c0_seq1…	41
ko03460,Fanconi anemia pathway	Genetic Information Processing/Replication and repair	comp11838_c0_seq3;comp12499_c0_seq2;comp15162_c0_seq1;comp1051_c0_seq1;comp4668_c1_seq1;comp16689_c0_seq1;comp8528_c0_seq1;comp5436_c0_seq1;comp14484_c0_seq1;comp419_c0_seq1;comp6520_c0_seq1;comp25449_c0_seq1;comp11560_c0_seq6;comp10049_c0_seq3;comp20315_c0_seq1;comp2139_c0_seq1;comp6325_c0_seq1;comp15552_c0_seq1;comp18052_c0_seq1;comp8809_c0_seq1;comp9817_c0_seq5;comp11667_c0_seq2;comp272_c0_seq…	37
ko00785,Lipoic acid metabolism	Metabolism/Metabolism of cofactors and vitamins	comp2069_c0_seq1;comp10818_c0_seq1;comp12273_c0_seq15	3
ko04111,Cell cycle - yeast	Cellular Processes/Cell growth and death	comp14263_c0_seq1;comp20299_c0_seq1;comp9487_c0_seq1;comp11493_c0_seq2;comp2203_c0_seq1;comp1517_c0_seq1;comp8150_c0_seq3;comp2538_c0_seq1;comp6836_c0_seq1;comp15076_c0_seq1;comp8488_c0_seq1;comp11840_c0_seq2;comp11409_c0_seq1;comp12272_c0_seq5;comp2683_c0_seq1;comp10990_c0_seq2;comp12418_c0_seq1;comp18322_c0_seq1;comp22166_c0_seq1;comp12288_c0_seq1;comp23037_c0_seq1;comp7954_c0_seq1;comp6089_c0_…	119
ko01501,beta-Lactam resistance	Human Diseases/Drug resistance	comp7702_c0_seq2;comp9673_c0_seq2	2
ko04113,Meiosis - yeast	Cellular Processes/Cell growth and death	comp14263_c0_seq1;comp7891_c0_seq1;comp8069_c0_seq1;comp8907_c0_seq6;comp9087_c0_seq2;comp11132_c0_seq2;comp11474_c0_seq4;comp12457_c0_seq2;comp12542_c0_seq1;comp15045_c0_seq1;comp15469_c0_seq1;comp19891_c0_seq1;comp21443_c0_seq1;comp22214_c0_seq1;comp26741_c0_seq1;comp9957_c0_seq1;comp21162_c0_seq1;comp22180_c0_seq1;comp5388_c0_seq2;comp541_c0_seq1;comp1930_c0_seq2;comp3885_c0_seq1;comp10688_c0_…	101
ko00621,Dioxin degradation	Metabolism/Xenobiotics biodegradation and metabolism	comp49_c0_seq1;comp2071_c0_seq1;comp2866_c0_seq1;comp6260_c0_seq1;comp7024_c1_seq2;comp7145_c0_seq1;comp7681_c0_seq3;comp9304_c0_seq1;comp9404_c0_seq1;comp10806_c0_seq1;comp11335_c0_seq7;comp11432_c0_seq8;comp11980_c0_seq3;comp12232_c0_seq2;comp12413_c0_seq2;comp12440_c0_seq1;comp12688_c0_seq1;comp14489_c0_seq1;comp15513_c0_seq1;comp16060_c0_seq1;comp16280_c0_seq1;comp16550_c0_seq1;comp16602_c0_s…	27
ko00620,Pyruvate metabolism	Metabolism/Carbohydrate metabolism	comp2782_c0_seq1;comp12108_c0_seq6;comp26440_c0_seq1;comp7827_c0_seq1;comp12857_c0_seq1;comp5399_c0_seq1;comp13076_c0_seq1;comp13261_c0_seq1;comp18819_c0_seq1;comp26968_c0_seq1;comp13218_c0_seq1;comp24704_c0_seq1;comp2414_c0_seq1;comp13217_c0_seq1;comp15454_c0_seq1;comp19691_c0_seq1;comp4464_c0_seq1;comp2920_c0_seq2;comp9361_c0_seq1;comp214_c0_seq1;comp982_c0_seq1;comp6894_c0_seq1;comp7619_c0_seq…	77
ko05012,Parkinson's disease	Human Diseases/Neurodegenerative diseases	comp541_c0_seq1;comp1930_c0_seq2;comp3885_c0_seq1;comp10688_c0_seq3;comp13957_c0_seq1;comp15928_c0_seq1;comp18034_c0_seq1;comp4475_c0_seq2;comp9415_c0_seq3;comp15969_c0_seq1;comp2138_c0_seq1;comp13158_c0_seq1;comp1822_c0_seq2;comp17998_c0_seq1;comp2029_c0_seq1;comp7197_c0_seq2;comp6854_c0_seq1;comp17877_c0_seq1;comp1848_c0_seq1;comp22777_c0_seq1;comp4800_c0_seq1;comp8517_c0_seq1;comp874_c0_seq1;c…	140
ko04711,Circadian rhythm - fly	Organismal Systems/Environmental adaptation	comp1550_c0_seq1	1
ko04622,RIG-I-like receptor signaling pathway	Organismal Systems/Immune system	comp2178_c0_seq1;comp5159_c0_seq1;comp6759_c0_seq2;comp13019_c0_seq1;comp1500_c0_seq1;comp7476_c0_seq1;comp6354_c0_seq2;comp10919_c0_seq1;comp17696_c0_seq1;comp26451_c0_seq1;comp14034_c0_seq1;comp3870_c0_seq2;comp5824_c0_seq2;comp7897_c0_seq1;comp14779_c0_seq1;comp16574_c0_seq1	16
ko05164,Influenza A	Human Diseases/Infectious diseases	comp2082_c0_seq1;comp12293_c0_seq7;comp12743_c0_seq1;comp2847_c0_seq1;comp4950_c0_seq1;comp7892_c0_seq4;comp11922_c0_seq1;comp13680_c0_seq1;comp19394_c0_seq1;comp10026_c0_seq1;comp12277_c0_seq1;comp14094_c0_seq1;comp2178_c0_seq1;comp5159_c0_seq1;comp6759_c0_seq2;comp13019_c0_seq1;comp9682_c0_seq2;comp12632_c0_seq1;comp19699_c0_seq1;comp1550_c0_seq1;comp7460_c0_seq1;comp7180_c0_seq3;comp13945_c0_s…	39
ko03015,mRNA surveillance pathway	Genetic Information Processing/Translation	comp1850_c0_seq1;comp14346_c0_seq1;comp18875_c0_seq1;comp14473_c0_seq1;comp19383_c0_seq1;comp23641_c0_seq1;comp4742_c0_seq1;comp7564_c0_seq2;comp14495_c0_seq1;comp431_c0_seq1;comp1646_c0_seq1;comp2212_c0_seq1;comp14433_c0_seq1;comp7460_c0_seq1;comp5916_c0_seq2;comp3103_c0_seq2;comp18435_c0_seq1;comp5572_c0_seq1;comp15047_c0_seq1;comp3528_c0_seq1;comp8090_c0_seq4;comp432_c0_seq1;comp10235_c0_seq1;…	55
ko00960,Tropane, piperidine and pyridine alkaloid biosynthesis	Metabolism/Biosynthesis of other secondary metabolites	comp9166_c0_seq1;comp10066_c0_seq1;comp10183_c0_seq2;comp13623_c0_seq1;comp14132_c0_seq1;comp20342_c0_seq1;comp20696_c0_seq1;comp8072_c0_seq2;comp12774_c0_seq1;comp19044_c0_seq1;comp26460_c0_seq1;comp1636_c0_seq1;comp10928_c0_seq1;comp11013_c0_seq1;comp19082_c0_seq1;comp8387_c0_seq1;comp8337_c0_seq2;comp20181_c0_seq1	18
ko00970,Aminoacyl-tRNA biosynthesis	Genetic Information Processing/Translation	comp10158_c0_seq2;comp14239_c0_seq1;comp9342_c0_seq2;comp10359_c0_seq4;comp2594_c0_seq1;comp12242_c0_seq1;comp14262_c0_seq1;comp2056_c0_seq1;comp5983_c0_seq2;comp8004_c0_seq3;comp8678_c0_seq1;comp12146_c0_seq2;comp12782_c0_seq1;comp14274_c0_seq1;comp16565_c0_seq1;comp5297_c0_seq1;comp10879_c0_seq2;comp11678_c0_seq1;comp14472_c0_seq1;comp1560_c0_seq1;comp8195_c0_seq1;comp10010_c0_seq1;comp14498_c0…	63
ko04710,Circadian rhythm	Organismal Systems/Environmental adaptation	comp1913_c0_seq1;comp6928_c0_seq1;comp13303_c0_seq1;comp7233_c0_seq1;comp10548_c0_seq1;comp1077_c0_seq1;comp1685_c0_seq1;comp2778_c0_seq1;comp6847_c0_seq1;comp7412_c0_seq2;comp11535_c0_seq2;comp12187_c0_seq1	12
ko00523,Polyketide sugar unit biosynthesis	Metabolism/Metabolism of terpenoids and polyketides	comp11754_c0_seq2	1
ko00590,Arachidonic acid metabolism	Metabolism/Lipid metabolism	comp14300_c0_seq1;comp16448_c0_seq1;comp5082_c0_seq2;comp19150_c0_seq1;comp7503_c0_seq2;comp1836_c0_seq1;comp12068_c0_seq5;comp12584_c0_seq1;comp5535_c0_seq1	9
ko03430,Mismatch repair	Genetic Information Processing/Replication and repair	comp10691_c0_seq3;comp11560_c0_seq6;comp419_c0_seq1;comp6520_c0_seq1;comp25449_c0_seq1;comp12079_c0_seq1;comp9425_c0_seq1;comp20766_c0_seq1;comp9273_c0_seq2;comp14805_c0_seq1;comp11154_c0_seq2;comp14878_c0_seq1;comp17171_c0_seq1;comp540_c0_seq1;comp11882_c0_seq2;comp25088_c0_seq1;comp5365_c0_seq1;comp11152_c0_seq2;comp9818_c0_seq3;comp10836_c0_seq1;comp10533_c0_seq3;comp10960_c0_seq4;comp14378_c0…	36
ko04972,Pancreatic secretion	Organismal Systems/Digestive system	comp6849_c0_seq2;comp13194_c0_seq1;comp3453_c0_seq1;comp12855_c0_seq1;comp5299_c0_seq2;comp8924_c0_seq3;comp7852_c0_seq2;comp10193_c0_seq3;comp12618_c0_seq1;comp12944_c0_seq1;comp2082_c0_seq1;comp1524_c0_seq1;comp13408_c0_seq1;comp8113_c0_seq1	14
ko00720,Carbon fixation pathways in prokaryotes	Metabolism/Energy metabolism	comp13775_c0_seq1;comp21713_c0_seq1;comp13141_c0_seq1;comp14139_c0_seq1;comp14524_c0_seq1;comp13420_c0_seq1;comp4332_c0_seq2;comp12718_c0_seq1;comp21919_c0_seq1;comp1782_c0_seq1;comp4911_c0_seq1;comp7505_c0_seq1;comp9090_c0_seq2;comp6781_c0_seq1;comp7478_c0_seq1;comp10789_c0_seq2;comp16647_c0_seq1;comp17762_c0_seq1;comp2414_c0_seq1;comp2782_c0_seq1;comp12108_c0_seq6;comp26440_c0_seq1	22
ko04919,Thyroid hormone signaling pathway	Organismal Systems/Endocrine system	comp541_c0_seq1;comp1930_c0_seq2;comp3885_c0_seq1;comp10688_c0_seq3;comp13957_c0_seq1;comp15928_c0_seq1;comp18034_c0_seq1;comp1554_c0_seq1;comp7242_c0_seq1;comp10781_c0_seq3;comp1755_c0_seq1;comp7165_c0_seq2;comp21669_c0_seq1;comp4651_c0_seq1;comp8981_c0_seq1;comp4217_c0_seq1;comp1982_c0_seq1;comp8404_c0_seq1;comp8682_c0_seq1;comp13190_c0_seq1;comp15756_c0_seq1;comp16924_c0_seq1;comp6849_c0_seq2;…	34
ko04360,Axon guidance	Organismal Systems/Development	comp12944_c0_seq1;comp13847_c0_seq1;comp16493_c0_seq1;comp3159_c0_seq2;comp3840_c0_seq1;comp5485_c0_seq2;comp7852_c0_seq2;comp10193_c0_seq3;comp12618_c0_seq1;comp13791_c0_seq1;comp1423_c0_seq1;comp3783_c0_seq1;comp13540_c0_seq1;comp1554_c0_seq1;comp7242_c0_seq1;comp10781_c0_seq3;comp1755_c0_seq1;comp7165_c0_seq2;comp21669_c0_seq1;comp1550_c0_seq1;comp12231_c0_seq3;comp12753_c0_seq1;comp20628_c0_s…	23
ko00680,Methane metabolism	Metabolism/Energy metabolism	comp18889_c0_seq1;comp22730_c0_seq1;comp8048_c0_seq1;comp20636_c0_seq1;comp80_c0_seq1;comp13478_c0_seq1;comp8877_c0_seq1;comp6335_c0_seq1;comp9336_c0_seq1;comp4237_c0_seq1;comp4779_c0_seq1;comp8068_c0_seq2;comp12736_c0_seq1;comp13260_c0_seq1;comp13701_c0_seq1;comp6225_c0_seq1;comp11809_c0_seq1;comp952_c0_seq1;comp7754_c0_seq1;comp8137_c0_seq2;comp10636_c0_seq3;comp11570_c0_seq3;comp15198_c0_seq1;…	67
ko03010,Ribosome	Genetic Information Processing/Translation	comp6984_c0_seq2;comp7386_c0_seq2;comp14424_c0_seq1;comp14178_c0_seq1;comp7880_c0_seq3;comp22082_c0_seq1;comp1787_c0_seq1;comp10637_c0_seq3;comp24651_c0_seq1;comp8898_c0_seq1;comp14409_c0_seq1;comp14301_c0_seq1;comp24206_c0_seq1;comp5327_c0_seq2;comp13718_c0_seq1;comp9635_c0_seq2;comp11300_c0_seq1;comp1884_c0_seq2;comp6930_c0_seq1;comp7848_c0_seq1;comp22130_c0_seq1;comp13172_c0_seq1;comp15009_c0_…	253
ko03060,Protein export	Genetic Information Processing/Folding, sorting and degradation	comp7432_c0_seq2;comp13300_c0_seq1;comp9457_c0_seq1;comp13039_c0_seq1;comp13165_c0_seq1;comp13032_c0_seq1;comp5277_c0_seq1;comp6251_c0_seq1;comp13042_c0_seq1;comp13227_c0_seq1;comp7964_c0_seq1;comp10640_c0_seq1;comp12733_c0_seq1;comp14257_c0_seq1;comp11285_c0_seq2;comp228_c0_seq1;comp14334_c0_seq1;comp12411_c0_seq6;comp4817_c0_seq1;comp8935_c0_seq1;comp9788_c0_seq4;comp24284_c0_seq1;comp2930_c0_s…	25
ko00909,Sesquiterpenoid and triterpenoid biosynthesis	Metabolism/Metabolism of terpenoids and polyketides	comp3721_c0_seq1;comp6303_c0_seq1;comp12883_c0_seq1;comp18473_c0_seq1;comp24188_c0_seq1	5
ko00650,Butanoate metabolism	Metabolism/Carbohydrate metabolism	comp14139_c0_seq1;comp14524_c0_seq1;comp9311_c0_seq1;comp10025_c0_seq2;comp11961_c0_seq1;comp1138_c0_seq1;comp2201_c0_seq1;comp2779_c0_seq1;comp5272_c0_seq1;comp12675_c0_seq1;comp16764_c0_seq1;comp20043_c0_seq1;comp22833_c0_seq1;comp13319_c0_seq1;comp5456_c0_seq2;comp6623_c0_seq1;comp13458_c0_seq1;comp1628_c0_seq1;comp2902_c0_seq2;comp9123_c0_seq2;comp11382_c0_seq2;comp7749_c0_seq1;comp9750_c0_se…	33
ko00500,Starch and sucrose metabolism	Metabolism/Carbohydrate metabolism	comp20878_c0_seq1;comp21677_c0_seq1;comp22237_c0_seq1;comp26947_c0_seq1;comp4074_c0_seq1;comp5989_c0_seq1;comp7507_c0_seq1;comp7507_c1_seq1;comp10541_c0_seq2;comp12302_c0_seq2;comp16058_c0_seq1;comp19050_c0_seq1;comp19211_c0_seq1;comp21382_c0_seq1;comp24171_c0_seq1;comp24656_c0_seq1;comp24924_c0_seq1;comp25300_c0_seq1;comp8951_c0_seq2;comp9782_c0_seq1;comp10424_c0_seq1;comp12693_c0_seq1;comp20949…	110
ko05220,Chronic myeloid leukemia	Human Diseases/Cancers	comp1554_c0_seq1;comp7242_c0_seq1;comp10781_c0_seq3;comp1755_c0_seq1;comp7165_c0_seq2;comp21669_c0_seq1;comp8981_c0_seq1	7
ko05214,Glioma	Human Diseases/Cancers	comp10620_c0_seq2;comp12760_c0_seq1;comp6849_c0_seq2;comp1554_c0_seq1;comp7242_c0_seq1;comp10781_c0_seq3;comp1755_c0_seq1;comp7165_c0_seq2;comp21669_c0_seq1;comp12464_c0_seq4	10
ko04144,Endocytosis	Cellular Processes/Transport and catabolism	comp13977_c0_seq1;comp4711_c0_seq1;comp9329_c0_seq1;comp10296_c0_seq1;comp6509_c0_seq2;comp12375_c0_seq6;comp13376_c0_seq1;comp13287_c0_seq1;comp11408_c0_seq3;comp14117_c0_seq1;comp14369_c0_seq1;comp9497_c0_seq2;comp13002_c0_seq1;comp7427_c0_seq1;comp10281_c0_seq2;comp17240_c0_seq1;comp7852_c0_seq2;comp10193_c0_seq3;comp12618_c0_seq1;comp2847_c0_seq1;comp4950_c0_seq1;comp7892_c0_seq4;comp11922_c0…	64
ko00521,Streptomycin biosynthesis	Metabolism/Biosynthesis of other secondary metabolites	comp1696_c0_seq2;comp2016_c0_seq1;comp5471_c0_seq2;comp8541_c0_seq1;comp14769_c0_seq1;comp2028_c0_seq1;comp5985_c0_seq3;comp9582_c0_seq2;comp11468_c0_seq1;comp12606_c0_seq1;comp17256_c0_seq1;comp24345_c0_seq1;comp7202_c0_seq1;comp16454_c0_seq1;comp18015_c0_seq1;comp8104_c0_seq1;comp9275_c0_seq1;comp14791_c0_seq1;comp22353_c0_seq1;comp11754_c0_seq2	20
ko00330,Arginine and proline metabolism	Metabolism/Amino acid metabolism	comp9091_c0_seq2;comp1790_c0_seq1;comp2446_c0_seq2;comp8382_c0_seq1;comp11449_c0_seq9;comp11642_c0_seq4;comp330_c0_seq1;comp13197_c0_seq1;comp13859_c0_seq1;comp13485_c0_seq1;comp214_c0_seq1;comp982_c0_seq1;comp6894_c0_seq1;comp7619_c0_seq1;comp8316_c0_seq1;comp10898_c0_seq1;comp12300_c0_seq30;comp14030_c0_seq1;comp15700_c0_seq1;comp16165_c0_seq1;comp16413_c0_seq1;comp16638_c0_seq1;comp17852_c0_se…	89
ko04911,Insulin secretion	Organismal Systems/Endocrine system	comp8113_c0_seq1;comp541_c0_seq1;comp1930_c0_seq2;comp3885_c0_seq1;comp10688_c0_seq3;comp13957_c0_seq1;comp15928_c0_seq1;comp18034_c0_seq1;comp6849_c0_seq2	9
ko00010,Glycolysis / Gluconeogenesis	Metabolism/Carbohydrate metabolism	comp1696_c0_seq2;comp2016_c0_seq1;comp5471_c0_seq2;comp8541_c0_seq1;comp14769_c0_seq1;comp1633_c0_seq1;comp1692_c0_seq1;comp12040_c0_seq3;comp12471_c0_seq7;comp19554_c0_seq1;comp21659_c0_seq1;comp13366_c0_seq1;comp1160_c0_seq1;comp1639_c0_seq2;comp4549_c0_seq1;comp8974_c0_seq1;comp14571_c0_seq1;comp15816_c0_seq1;comp16536_c0_seq1;comp18907_c0_seq1;comp20946_c0_seq1;comp21026_c0_seq1;comp1690_c0_s…	145
ko05143,African trypanosomiasis	Human Diseases/Infectious diseases	comp1521_c0_seq2;comp11571_c0_seq18;comp11689_c0_seq1;comp20890_c0_seq1;comp23006_c0_seq1;comp6849_c0_seq2	6
ko04020,Calcium signaling pathway	Environmental Information Processing/Signal transduction	comp541_c0_seq1;comp1930_c0_seq2;comp3885_c0_seq1;comp10688_c0_seq3;comp13957_c0_seq1;comp15928_c0_seq1;comp18034_c0_seq1;comp1524_c0_seq1;comp13408_c0_seq1;comp8404_c0_seq1;comp8682_c0_seq1;comp13190_c0_seq1;comp15756_c0_seq1;comp16924_c0_seq1;comp6417_c0_seq2;comp12732_c0_seq1;comp15581_c0_seq1;comp17667_c0_seq1;comp11814_c0_seq2;comp12218_c0_seq5;comp12555_c0_seq1;comp10620_c0_seq2;comp12760_c…	29
ko04623,Cytosolic DNA-sensing pathway	Organismal Systems/Immune system	comp12054_c0_seq2;comp2638_c0_seq1;comp8635_c0_seq2;comp10345_c0_seq4;comp6961_c0_seq1;comp8662_c0_seq2;comp1476_c0_seq1;comp7753_c0_seq1;comp11630_c0_seq1;comp14687_c0_seq1;comp316_c0_seq2;comp5271_c0_seq1;comp2693_c0_seq2;comp3173_c0_seq1;comp14383_c0_seq1;comp13947_c0_seq1;comp2321_c0_seq1;comp13806_c0_seq1;comp14219_c0_seq1	19
ko04380,Osteoclast differentiation	Organismal Systems/Development	comp1755_c0_seq1;comp7165_c0_seq2;comp21669_c0_seq1;comp2178_c0_seq1;comp5159_c0_seq1;comp6759_c0_seq2;comp13019_c0_seq1;comp12944_c0_seq1;comp1921_c0_seq1;comp6390_c0_seq2;comp7887_c0_seq3;comp12673_c0_seq1;comp13847_c0_seq1;comp16493_c0_seq1;comp3159_c0_seq2;comp3840_c0_seq1;comp5485_c0_seq2	17
ko00030,Pentose phosphate pathway	Metabolism/Carbohydrate metabolism	comp1633_c0_seq1;comp2238_c0_seq1;comp6584_c0_seq1;comp12917_c0_seq1;comp21574_c0_seq1;comp24802_c0_seq1;comp2550_c0_seq1;comp24791_c0_seq1;comp1741_c0_seq1;comp12488_c0_seq9;comp21390_c0_seq1;comp1406_c0_seq1;comp231_c0_seq1;comp12963_c0_seq1;comp19345_c0_seq1;comp7658_c0_seq2;comp12725_c0_seq1;comp19033_c0_seq1;comp14266_c0_seq1;comp7743_c0_seq1;comp9055_c0_seq1;comp13649_c0_seq1;comp2477_c0_se…	60
ko05030,Cocaine addiction	Human Diseases/Substance dependence	comp2614_c0_seq1;comp20707_c0_seq1;comp14723_c0_seq1;comp541_c0_seq1;comp1930_c0_seq2;comp3885_c0_seq1;comp10688_c0_seq3;comp13957_c0_seq1;comp15928_c0_seq1;comp18034_c0_seq1	10
ko05416,Viral myocarditis	Human Diseases/Cardiovascular diseases	comp12944_c0_seq1;comp1720_c0_seq2;comp7442_c0_seq1;comp14670_c0_seq1;comp21199_c0_seq1;comp13302_c0_seq1;comp9682_c0_seq2;comp12632_c0_seq1;comp19699_c0_seq1	9
ko00770,Pantothenate and CoA biosynthesis	Metabolism/Metabolism of cofactors and vitamins	comp1786_c0_seq1;comp10768_c0_seq33;comp13907_c0_seq1;comp13203_c0_seq1;comp19822_c0_seq1;comp23986_c0_seq1;comp10310_c0_seq4;comp13931_c0_seq1;comp25141_c0_seq1;comp14392_c0_seq1;comp1318_c0_seq1;comp9438_c0_seq4;comp12131_c0_seq2;comp17200_c0_seq1;comp1329_c0_seq1;comp9634_c0_seq2;comp13357_c0_seq1;comp2246_c0_seq1;comp52_c0_seq1;comp13138_c0_seq1;comp9073_c0_seq2;comp6240_c0_seq2;comp7283_c0_s…	29
ko00591,Linoleic acid metabolism	Metabolism/Lipid metabolism	comp14300_c0_seq1;comp16448_c0_seq1;comp5082_c0_seq2;comp19494_c0_seq1;comp20846_c0_seq1;comp26041_c0_seq1;comp26295_c0_seq1	7
ko00901,Indole alkaloid biosynthesis	Metabolism/Biosynthesis of other secondary metabolites	comp2614_c0_seq1;comp20707_c0_seq1	2
ko05100,Bacterial invasion of epithelial cells	Human Diseases/Infectious diseases	comp13791_c0_seq1;comp12944_c0_seq1;comp13542_c0_seq1;comp13353_c0_seq1;comp13515_c0_seq1;comp13547_c0_seq1;comp13631_c0_seq1;comp1720_c0_seq2;comp7442_c0_seq1;comp14670_c0_seq1;comp21199_c0_seq1;comp13616_c0_seq1;comp13287_c0_seq1;comp15330_c0_seq1;comp7852_c0_seq2;comp10193_c0_seq3;comp12618_c0_seq1	17
ko04744,Phototransduction	Organismal Systems/Sensory system	comp13465_c0_seq1;comp16202_c0_seq1;comp16516_c0_seq1;comp10620_c0_seq2;comp12760_c0_seq1	5
ko00071,Fatty acid degradation	Metabolism/Lipid metabolism	comp14139_c0_seq1;comp14524_c0_seq1;comp1840_c0_seq1;comp1842_c0_seq1;comp3167_c0_seq1;comp14554_c0_seq1;comp16789_c0_seq1;comp10025_c0_seq2;comp11961_c0_seq1;comp5358_c0_seq1;comp2910_c0_seq1;comp13204_c0_seq1;comp18919_c0_seq1;comp19415_c0_seq1;comp19716_c0_seq1;comp8198_c0_seq1;comp11379_c0_seq2;comp16326_c0_seq1;comp8986_c0_seq4;comp13423_c0_seq1;comp14160_c0_seq1;comp5657_c0_seq1;comp9685_c0…	72
ko00400,Phenylalanine, tyrosine and tryptophan biosynthesis	Metabolism/Amino acid metabolism	comp4077_c0_seq1;comp4929_c0_seq1;comp9721_c0_seq2;comp13295_c0_seq1;comp23475_c0_seq1;comp11945_c0_seq3;comp16954_c0_seq1;comp937_c0_seq2;comp5478_c0_seq1;comp11823_c0_seq1;comp20477_c0_seq1;comp615_c0_seq2;comp15304_c0_seq1;comp5583_c0_seq1;comp5931_c0_seq2;comp11430_c0_seq1;comp6663_c0_seq1;comp11644_c0_seq2;comp20562_c0_seq1;comp10594_c0_seq1;comp26695_c0_seq1;comp5642_c0_seq1;comp11172_c0_se…	35
ko00600,Sphingolipid metabolism	Metabolism/Lipid metabolism	comp517_c0_seq1;comp2907_c0_seq1;comp4231_c0_seq1;comp12874_c0_seq1;comp10760_c0_seq4;comp2604_c0_seq1;comp9295_c0_seq1;comp3288_c0_seq1;comp12378_c0_seq3;comp9480_c0_seq1;comp13873_c0_seq1;comp13754_c0_seq1;comp12112_c0_seq3;comp12586_c0_seq1;comp6417_c0_seq2;comp13237_c0_seq1;comp21683_c0_seq1;comp8533_c0_seq1;comp15622_c0_seq1;comp17113_c0_seq1;comp17373_c0_seq1;comp18631_c0_seq1;comp26078_c0_…	32
ko03450,Non-homologous end-joining	Genetic Information Processing/Replication and repair	comp2771_c0_seq1;comp8939_c0_seq1;comp1280_c0_seq1;comp9978_c0_seq2;comp3527_c0_seq2;comp4310_c0_seq1;comp18427_c0_seq1;comp18611_c0_seq1;comp9697_c0_seq2;comp10885_c0_seq3;comp1171_c0_seq1;comp8695_c0_seq1;comp21538_c0_seq1;comp10057_c0_seq2	14
ko00514,Other types of O-glycan biosynthesis	Metabolism/Glycan biosynthesis and metabolism	comp6658_c0_seq1;comp13175_c0_seq1;comp13282_c0_seq1;comp13710_c0_seq1;comp18017_c0_seq1;comp13430_c0_seq1	6
ko04728,Dopaminergic synapse	Organismal Systems/Nervous system	comp2614_c0_seq1;comp20707_c0_seq1;comp10620_c0_seq2;comp12760_c0_seq1;comp13847_c0_seq1;comp16493_c0_seq1;comp6849_c0_seq2;comp541_c0_seq1;comp1930_c0_seq2;comp3885_c0_seq1;comp10688_c0_seq3;comp13957_c0_seq1;comp15928_c0_seq1;comp18034_c0_seq1;comp2178_c0_seq1;comp5159_c0_seq1;comp6759_c0_seq2;comp13019_c0_seq1;comp579_c0_seq1;comp5489_c0_seq2;comp8071_c0_seq2;comp13465_c0_seq1;comp16202_c0_seq…	31
ko00240,Pyrimidine metabolism	Metabolism/Nucleotide metabolism	comp10890_c0_seq1;comp12099_c0_seq1;comp13811_c0_seq1;comp11420_c0_seq1;comp11174_c0_seq6;comp4314_c0_seq1;comp7763_c0_seq2;comp10426_c0_seq1;comp1394_c0_seq1;comp1515_c0_seq1;comp7969_c0_seq1;comp12737_c0_seq1;comp7616_c0_seq1;comp12263_c0_seq1;comp11193_c0_seq1;comp12268_c0_seq1;comp8402_c0_seq2;comp10835_c0_seq3;comp8348_c0_seq2;comp21102_c0_seq1;comp1830_c0_seq1;comp1768_c0_seq1;comp21159_c0_…	85
ko03030,DNA replication	Genetic Information Processing/Replication and repair	comp11911_c0_seq1;comp14378_c0_seq1;comp10533_c0_seq3;comp9924_c0_seq3;comp9924_c1_seq1;comp10057_c0_seq2;comp227_c0_seq1;comp3672_c0_seq2;comp4803_c0_seq2;comp11495_c0_seq7;comp12561_c0_seq1;comp14944_c0_seq1;comp23082_c0_seq1;comp11899_c0_seq2;comp9218_c0_seq1;comp11438_c0_seq3;comp11010_c0_seq2;comp11805_c0_seq3;comp9337_c0_seq1;comp5640_c0_seq1;comp14146_c0_seq1;comp5831_c0_seq1;comp9053_c0_s…	46
ko04977,Vitamin digestion and absorption	Organismal Systems/Digestive system	comp3215_c0_seq1	1
ko00020,Citrate cycle (TCA cycle)	Metabolism/Carbohydrate metabolism	comp8156_c0_seq1;comp8431_c0_seq2;comp12919_c0_seq1;comp14170_c0_seq1;comp1782_c0_seq1;comp4911_c0_seq1;comp7505_c0_seq1;comp9090_c0_seq2;comp4332_c0_seq2;comp12718_c0_seq1;comp21919_c0_seq1;comp13420_c0_seq1;comp5295_c0_seq1;comp11724_c0_seq1;comp12905_c0_seq1;comp13031_c0_seq1;comp12976_c0_seq1;comp18618_c0_seq1;comp618_c0_seq1;comp8263_c0_seq3;comp13148_c0_seq1;comp13218_c0_seq1;comp24704_c0_s…	59
ko04150,mTOR signaling pathway	Environmental Information Processing/Signal transduction	comp13941_c0_seq1;comp2802_c0_seq2;comp19335_c0_seq1;comp11250_c0_seq2;comp11803_c0_seq3;comp5574_c0_seq1;comp12464_c0_seq4;comp9992_c0_seq1;comp849_c0_seq2;comp13993_c0_seq1;comp2479_c0_seq2;comp12970_c0_seq1;comp24569_c0_seq1;comp9484_c0_seq8;comp13796_c0_seq1;comp14469_c0_seq1;comp1946_c0_seq1;comp1755_c0_seq1;comp7165_c0_seq2;comp21669_c0_seq1;comp2265_c0_seq1;comp6849_c0_seq2	22
ko00750,Vitamin B6 metabolism	Metabolism/Metabolism of cofactors and vitamins	comp12560_c0_seq1;comp2790_c0_seq1;comp9105_c0_seq1;comp8704_c0_seq1;comp10569_c0_seq2;comp14547_c0_seq1	6
ko00930,Caprolactam degradation	Metabolism/Xenobiotics biodegradation and metabolism	comp10132_c0_seq2;comp10362_c0_seq1;comp10991_c0_seq1;comp9309_c0_seq1;comp9376_c0_seq3;comp17496_c0_seq1;comp10025_c0_seq2;comp11961_c0_seq1	8
ko00624,Polycyclic aromatic hydrocarbon degradation	Metabolism/Xenobiotics biodegradation and metabolism	comp49_c0_seq1;comp2071_c0_seq1;comp2866_c0_seq1;comp6260_c0_seq1;comp7024_c1_seq2;comp7145_c0_seq1;comp7681_c0_seq3;comp9304_c0_seq1;comp9404_c0_seq1;comp10806_c0_seq1;comp11335_c0_seq7;comp11432_c0_seq8;comp11980_c0_seq3;comp12232_c0_seq2;comp12413_c0_seq2;comp12440_c0_seq1;comp12688_c0_seq1;comp14489_c0_seq1;comp15513_c0_seq1;comp16060_c0_seq1;comp16280_c0_seq1;comp16550_c0_seq1;comp16602_c0_s…	28
ko00260,Glycine, serine and threonine metabolism	Metabolism/Amino acid metabolism	comp9494_c0_seq4;comp7836_c0_seq1;comp226_c0_seq1;comp13812_c0_seq1;comp5265_c0_seq2;comp9595_c0_seq1;comp10569_c0_seq2;comp10618_c0_seq1;comp4237_c0_seq1;comp4779_c0_seq1;comp8068_c0_seq2;comp12736_c0_seq1;comp13260_c0_seq1;comp8436_c0_seq2;comp8704_c0_seq1;comp683_c0_seq1;comp3171_c0_seq1;comp7508_c0_seq2;comp13006_c0_seq1;comp14823_c0_seq1;comp6341_c0_seq1;comp6704_c0_seq1;comp21637_c0_seq1;co…	79
ko04370,VEGF signaling pathway	Environmental Information Processing/Signal transduction	comp6849_c0_seq2;comp6417_c0_seq2;comp1554_c0_seq1;comp7242_c0_seq1;comp10781_c0_seq3;comp1755_c0_seq1;comp7165_c0_seq2;comp21669_c0_seq1;comp14300_c0_seq1;comp16448_c0_seq1;comp13847_c0_seq1;comp16493_c0_seq1;comp3159_c0_seq2;comp3840_c0_seq1;comp5485_c0_seq2;comp19150_c0_seq1;comp13791_c0_seq1;comp2178_c0_seq1;comp5159_c0_seq1;comp6759_c0_seq2;comp13019_c0_seq1;comp12944_c0_seq1	22
ko00510,N-Glycan biosynthesis	Metabolism/Glycan biosynthesis and metabolism	comp4964_c0_seq2;comp21880_c0_seq1;comp14123_c0_seq1;comp10824_c0_seq3;comp7121_c0_seq1;comp1890_c0_seq2;comp8077_c0_seq1;comp13746_c0_seq1;comp9368_c0_seq1;comp10568_c0_seq3;comp10867_c0_seq2;comp14366_c0_seq1;comp2665_c0_seq1;comp10378_c0_seq1;comp9326_c0_seq2;comp12385_c0_seq3;comp15803_c0_seq1;comp18430_c0_seq1;comp8410_c0_seq2;comp11816_c0_seq1;comp10744_c0_seq4;comp10769_c0_seq1;comp7998_c0…	51
ko03040,Spliceosome	Genetic Information Processing/Transcription	comp12234_c0_seq1;comp7460_c0_seq1;comp10648_c0_seq3;comp11972_c0_seq1;comp8753_c0_seq1;comp10160_c0_seq2;comp9746_c0_seq2;comp11986_c0_seq1;comp11997_c0_seq2;comp7181_c0_seq3;comp1815_c0_seq1;comp5412_c0_seq1;comp2632_c0_seq2;comp13678_c0_seq1;comp1590_c0_seq1;comp8980_c0_seq4;comp1565_c0_seq1;comp8812_c0_seq1;comp5930_c0_seq2;comp523_c0_seq1;comp6831_c0_seq2;comp18559_c0_seq1;comp10551_c0_seq1;…	112
ko04550,Signaling pathways regulating pluripotency of stem cells	Cellular Processes/Cellular commiunity	comp1755_c0_seq1;comp7165_c0_seq2;comp21669_c0_seq1;comp2178_c0_seq1;comp5159_c0_seq1;comp6759_c0_seq2;comp13019_c0_seq1;comp1550_c0_seq1;comp1554_c0_seq1;comp7242_c0_seq1;comp10781_c0_seq3;comp11647_c0_seq2	12
ko00040,Pentose and glucuronate interconversions	Metabolism/Carbohydrate metabolism	comp11574_c0_seq1;comp18673_c0_seq1;comp24263_c0_seq1;comp14837_c0_seq1;comp5517_c0_seq2;comp293_c0_seq1;comp3757_c0_seq1;comp20807_c0_seq1;comp2216_c0_seq2;comp5679_c0_seq1;comp5793_c0_seq1;comp18369_c0_seq1;comp4770_c0_seq1;comp12999_c0_seq1;comp9309_c0_seq1;comp9376_c0_seq3;comp17496_c0_seq1;comp1406_c0_seq1;comp11388_c0_seq1;comp1576_c0_seq1;comp2695_c0_seq1;comp4474_c0_seq1;comp16281_c0_seq1…	49
ko05014,Amyotrophic lateral sclerosis (ALS)	Human Diseases/Neurodegenerative diseases	comp13847_c0_seq1;comp16493_c0_seq1;comp3159_c0_seq2;comp3840_c0_seq1;comp5485_c0_seq2;comp9682_c0_seq2;comp12632_c0_seq1;comp19699_c0_seq1;comp2013_c0_seq1;comp16812_c0_seq1;comp13823_c0_seq1;comp2178_c0_seq1;comp5159_c0_seq1;comp6759_c0_seq2;comp13019_c0_seq1;comp4543_c0_seq1;comp13662_c0_seq1;comp9099_c0_seq1;comp12367_c0_seq5;comp15318_c0_seq1;comp15970_c0_seq1;comp12944_c0_seq1	22
ko04152,AMPK signaling pathway	Environmental Information Processing/Signal transduction	comp2265_c0_seq1;comp1626_c0_seq1;comp11243_c0_seq4;comp23299_c0_seq1;comp7576_c0_seq1;comp7944_c0_seq2;comp11176_c0_seq3;comp24488_c0_seq1;comp8707_c0_seq4;comp1588_c0_seq1;comp13366_c0_seq1;comp1692_c0_seq1;comp12040_c0_seq3;comp12471_c0_seq7;comp19554_c0_seq1;comp21659_c0_seq1;comp5551_c0_seq2;comp8044_c0_seq3;comp9727_c0_seq1;comp12724_c0_seq1;comp18751_c0_seq1;comp24688_c0_seq1;comp27296_c0_…	46
ko01200,Carbon metabolism	Metabolism/Overview	comp1696_c0_seq2;comp2016_c0_seq1;comp5471_c0_seq2;comp8541_c0_seq1;comp14769_c0_seq1;comp1633_c0_seq1;comp1692_c0_seq1;comp12040_c0_seq3;comp12471_c0_seq7;comp19554_c0_seq1;comp21659_c0_seq1;comp1160_c0_seq1;comp1639_c0_seq2;comp4549_c0_seq1;comp8974_c0_seq1;comp14571_c0_seq1;comp15816_c0_seq1;comp16536_c0_seq1;comp18907_c0_seq1;comp20946_c0_seq1;comp21026_c0_seq1;comp1690_c0_seq1;comp12447_c0_s…	231
ko00350,Tyrosine metabolism	Metabolism/Amino acid metabolism	comp8072_c0_seq2;comp12774_c0_seq1;comp19044_c0_seq1;comp26460_c0_seq1;comp1636_c0_seq1;comp10928_c0_seq1;comp11013_c0_seq1;comp19082_c0_seq1;comp8387_c0_seq1;comp8337_c0_seq2;comp20181_c0_seq1;comp2160_c0_seq1;comp21493_c0_seq1;comp9692_c0_seq1;comp11348_c0_seq2;comp13794_c0_seq1;comp15479_c0_seq1;comp21700_c0_seq1;comp333_c0_seq1;comp2568_c0_seq1;comp2796_c0_seq1;comp3934_c0_seq2;comp7529_c0_se…	78
ko04930,Type II diabetes mellitus	Human Diseases/Endocrine and metabolic diseases	comp1755_c0_seq1;comp7165_c0_seq2;comp21669_c0_seq1;comp12464_c0_seq4;comp1696_c0_seq2;comp2016_c0_seq1;comp5471_c0_seq2;comp8541_c0_seq1;comp14769_c0_seq1;comp13217_c0_seq1;comp15454_c0_seq1;comp19691_c0_seq1	12
ko04130,SNARE interactions in vesicular transport	Genetic Information Processing/Folding, sorting and degradation	comp4825_c0_seq2;comp8313_c0_seq3;comp12815_c0_seq1;comp13106_c0_seq1;comp481_c0_seq1;comp13534_c0_seq1;comp14026_c0_seq1;comp14230_c0_seq1;comp5671_c0_seq1;comp13563_c0_seq1;comp8771_c0_seq4;comp4585_c0_seq2;comp14435_c0_seq1;comp9481_c0_seq1;comp1816_c0_seq1;comp13628_c0_seq1;comp5726_c0_seq2;comp13768_c0_seq1;comp12336_c0_seq1;comp12665_c0_seq1;comp1784_c0_seq1;comp5582_c0_seq1;comp1862_c0_seq1	23

## Sheet: Table S2
Table S2. GO enrichment analysis of the differentially expressed genes.
ID	Term	Category	ListHits	ListTotal	PopHits	PopTotal	p	FDR	Enrichment_score	GeneID
GO:0055114	oxidation-reduction process	P	128	551	1466	9647	1.12e-07	2.11e-06	1.52868	comp9438_c0_seq4,comp11400_c0_seq2,comp7340_c0_seq1,comp6711_c0_seq1,comp18982_c0_seq1,comp9516_c0_seq2,comp4978_c0_seq1,comp15507_c0_seq1,comp6164_c0_seq2,comp8556_c0_seq2,comp9636_c0_seq2,comp2568_c0_seq1,comp18476_c0_seq1,comp11980_c0_seq3,comp11684_c0_seq3,comp9468_c0_seq3,comp8564_c0_seq1,comp2710_c0_seq2,comp18243_c0_seq1,comp1986_c0_seq1,comp11581_c0_seq2,comp8290_c0_seq2,comp2186_c0_seq1,…
GO:0016021	integral component of membrane	C	85	551	1314	9647	0.0923015	0.144205	1.13257	comp15840_c0_seq1,comp15430_c0_seq1,comp1356_c0_seq1,comp7104_c0_seq1,comp9278_c0_seq1,comp13274_c0_seq1,comp18982_c0_seq1,comp12836_c0_seq1,comp198_c0_seq1,comp11073_c0_seq3,comp11445_c0_seq2,comp18073_c0_seq1,comp15945_c0_seq1,comp14427_c0_seq1,comp9644_c0_seq4,comp11112_c0_seq1,comp9799_c0_seq1,comp14187_c0_seq1,comp9468_c0_seq3,comp874_c0_seq1,comp10603_c0_seq5,comp8290_c0_seq2,comp11621_c2_s…
GO:0016491	oxidoreductase activity	F	53	551	541	9647	3.55e-05	0.000541574	1.71522	comp7340_c0_seq1,comp18982_c0_seq1,comp9516_c0_seq2,comp4978_c0_seq1,comp8556_c0_seq2,comp2568_c0_seq1,comp11980_c0_seq3,comp8564_c0_seq1,comp1986_c0_seq1,comp8290_c0_seq2,comp2186_c0_seq1,comp13268_c0_seq1,comp12629_c0_seq1,comp12688_c0_seq1,comp9800_c0_seq2,comp10377_c0_seq4,comp12897_c0_seq1,comp12440_c0_seq1,comp11380_c0_seq2,comp3141_c0_seq1,comp2698_c0_seq1,comp17082_c0_seq1,comp548_c0_seq1…
GO:0020037	heme binding	F	47	551	303	9647	7.47e-11	1.76e-09	2.71579	comp15507_c0_seq1,comp9636_c0_seq2,comp18476_c0_seq1,comp9468_c0_seq3,comp18243_c0_seq1,comp2186_c0_seq1,comp10846_c0_seq1,comp12200_c0_seq2,comp251_c0_seq2,comp10204_c0_seq4,comp6326_c0_seq1,comp9620_c0_seq2,comp8519_c0_seq2,comp2000_c0_seq1,comp2085_c0_seq1,comp2304_c0_seq1,comp15160_c0_seq1,comp12427_c0_seq8,comp5202_c0_seq1,comp11987_c0_seq2,comp15750_c0_seq1,comp5357_c0_seq1,comp11731_c0_seq…
GO:0055085	transmembrane transport	P	47	551	729	9647	0.164837	0.224234	1.12878	comp15840_c0_seq1,comp1356_c0_seq1,comp7104_c0_seq1,comp9278_c0_seq1,comp13274_c0_seq1,comp18982_c0_seq1,comp12836_c0_seq1,comp198_c0_seq1,comp15945_c0_seq1,comp9644_c0_seq4,comp11112_c0_seq1,comp14187_c0_seq1,comp8290_c0_seq2,comp11621_c2_seq1,comp5409_c0_seq1,comp11257_c0_seq1,comp8985_c0_seq2,comp7713_c0_seq2,comp15226_c0_seq1,comp12708_c0_seq1,comp17224_c0_seq1,comp2229_c0_seq2,comp8271_c0_se…
GO:0005506	iron ion binding	F	43	551	305	9647	9.55e-09	2.15e-07	2.46836	comp15507_c0_seq1,comp9636_c0_seq2,comp18476_c0_seq1,comp9468_c0_seq3,comp18243_c0_seq1,comp2181_c0_seq1,comp10846_c0_seq1,comp12200_c0_seq2,comp251_c0_seq2,comp10204_c0_seq4,comp6326_c0_seq1,comp9620_c0_seq2,comp8519_c0_seq2,comp2000_c0_seq1,comp2085_c0_seq1,comp2304_c0_seq1,comp15160_c0_seq1,comp12427_c0_seq8,comp5202_c0_seq1,comp11987_c0_seq2,comp15750_c0_seq1,comp5357_c0_seq1,comp11731_c0_seq…
GO:0009055	electron carrier activity	F	39	551	267	9647	1.58e-08	3.42e-07	2.55737	comp15507_c0_seq1,comp9636_c0_seq2,comp18476_c0_seq1,comp18243_c0_seq1,comp10846_c0_seq1,comp12200_c0_seq2,comp251_c0_seq2,comp6326_c0_seq1,comp9620_c0_seq2,comp8519_c0_seq2,comp2000_c0_seq1,comp2085_c0_seq1,comp2304_c0_seq1,comp12427_c0_seq8,comp5202_c0_seq1,comp11987_c0_seq2,comp5357_c0_seq1,comp11731_c0_seq1,comp3019_c0_seq1,comp6157_c0_seq1,comp9911_c0_seq2,comp9144_c0_seq2,comp9609_c0_seq1,c…
GO:0006412	translation	P	38	551	266	9647	4.38e-08	9.14e-07	2.50117	comp5653_c0_seq1,comp6123_c0_seq1,comp15480_c0_seq1,comp10109_c0_seq1,comp6878_c0_seq1,comp13008_c0_seq1,comp12757_c0_seq1,comp2593_c0_seq1,comp5885_c0_seq1,comp7159_c0_seq1,comp9768_c0_seq1,comp16404_c0_seq1,comp8571_c0_seq1,comp11780_c0_seq1,comp15107_c0_seq1,comp6798_c0_seq1,comp8888_c0_seq1,comp22082_c0_seq1,comp7011_c0_seq2,comp2649_c0_seq1,comp8596_c0_seq3,comp15009_c0_seq1,comp8401_c0_seq2…
GO:0003735	structural constituent of ribosome	F	38	551	271	9647	7.31e-08	1.47e-06	2.45502	comp5653_c0_seq1,comp6123_c0_seq1,comp15480_c0_seq1,comp10109_c0_seq1,comp6878_c0_seq1,comp13008_c0_seq1,comp12757_c0_seq1,comp2593_c0_seq1,comp5885_c0_seq1,comp7159_c0_seq1,comp9768_c0_seq1,comp16404_c0_seq1,comp8571_c0_seq1,comp11780_c0_seq1,comp15107_c0_seq1,comp6798_c0_seq1,comp8888_c0_seq1,comp18277_c0_seq1,comp7011_c0_seq2,comp2649_c0_seq1,comp8596_c0_seq3,comp15009_c0_seq1,comp8401_c0_seq2…
GO:0005524	ATP binding	F	37	551	1046	9647	0.999542	0.999989	0.619314	comp6313_c0_seq1,comp764_c0_seq1,comp9278_c0_seq1,comp13274_c0_seq1,comp198_c0_seq1,comp9799_c0_seq1,comp8482_c0_seq1,comp10603_c0_seq5,comp627_c0_seq1,comp10945_c0_seq3,comp7209_c0_seq1,comp11893_c0_seq5,comp14732_c0_seq1,comp16606_c0_seq1,comp8140_c0_seq2,comp2056_c0_seq1,comp11286_c0_seq2,comp15885_c0_seq1,comp17110_c0_seq1,comp15531_c0_seq1,comp1268_c0_seq1,comp9224_c0_seq2,comp14670_c0_seq1,…
GO:0005840	ribosome	C	34	551	256	9647	1.2e-06	2.11e-05	2.3253	comp15480_c0_seq1,comp10109_c0_seq1,comp6878_c0_seq1,comp13008_c0_seq1,comp12757_c0_seq1,comp10672_c0_seq1,comp5885_c0_seq1,comp7159_c0_seq1,comp9768_c0_seq1,comp16404_c0_seq1,comp8571_c0_seq1,comp11780_c0_seq1,comp15107_c0_seq1,comp8888_c0_seq1,comp18277_c0_seq1,comp22082_c0_seq1,comp7011_c0_seq2,comp2649_c0_seq1,comp8596_c0_seq3,comp8401_c0_seq2,comp7955_c0_seq2,comp10327_c0_seq1,comp8049_c0_se…
GO:0016705	oxidoreductase activity, acting on paired donors, with incorporation or reduction of molecular oxygen	F	29	551	195	9647	5.76e-07	1.05e-05	2.60378	comp15507_c0_seq1,comp18243_c0_seq1,comp10846_c0_seq1,comp12200_c0_seq2,comp251_c0_seq2,comp6326_c0_seq1,comp9620_c0_seq2,comp8519_c0_seq2,comp2000_c0_seq1,comp2085_c0_seq1,comp2304_c0_seq1,comp5202_c0_seq1,comp11987_c0_seq2,comp5357_c0_seq1,comp11731_c0_seq1,comp3019_c0_seq1,comp6157_c0_seq1,comp9911_c0_seq2,comp9144_c0_seq2,comp9072_c0_seq1,comp15194_c0_seq1,comp4963_c0_seq1,comp2330_c0_seq1,co…
GO:0004497	monooxygenase activity	F	29	551	218	9647	6.12e-06	0.000101501	2.32907	comp15507_c0_seq1,comp18243_c0_seq1,comp10846_c0_seq1,comp12200_c0_seq2,comp251_c0_seq2,comp6326_c0_seq1,comp9620_c0_seq2,comp12594_c0_seq1,comp8519_c0_seq2,comp12439_c0_seq2,comp2000_c0_seq1,comp6991_c0_seq1,comp2085_c0_seq1,comp10417_c0_seq2,comp2304_c0_seq1,comp11987_c0_seq2,comp5357_c0_seq1,comp11731_c0_seq1,comp3019_c0_seq1,comp6157_c0_seq1,comp9911_c0_seq2,comp9144_c0_seq2,comp15194_c0_seq1…
GO:0005634	nucleus	C	28	551	970	9647	0.999989	0.999989	0.50539	comp1072_c0_seq1,comp5250_c0_seq3,comp12148_c0_seq6,comp10156_c0_seq1,comp17148_c0_seq1,comp12556_c0_seq1,comp10055_c0_seq3,comp10710_c0_seq4,comp417_c0_seq1,comp2490_c0_seq1,comp3489_c0_seq2,comp2304_c0_seq1,comp2649_c0_seq1,comp13350_c0_seq1,comp9431_c0_seq1,comp18202_c0_seq1,comp15251_c0_seq1,comp7051_c0_seq1,comp6646_c0_seq2,comp7924_c0_seq1,comp10832_c0_seq3,comp6972_c0_seq2,comp10869_c0_seq…
GO:0046872	metal ion binding	F	27	551	432	9647	0.268399	0.336394	1.09426	comp15862_c0_seq1,comp17972_c0_seq1,comp2568_c0_seq1,comp15026_c0_seq1,comp10603_c0_seq5,comp15008_c0_seq1,comp2186_c0_seq1,comp11652_c0_seq5,comp10062_c0_seq1,comp10792_c0_seq5,comp3489_c0_seq2,comp10065_c0_seq1,comp244_c0_seq1,comp19143_c0_seq1,comp16828_c0_seq1,comp7729_c0_seq1,comp17353_c0_seq1,comp10487_c0_seq2,comp12808_c0_seq1,comp275_c0_seq1,comp1304_c0_seq1,comp5584_c0_seq1,comp11038_c0_…
GO:0008270	zinc ion binding	F	27	551	892	9647	0.999934	0.999989	0.529956	comp7340_c0_seq1,comp18982_c0_seq1,comp9516_c0_seq2,comp5626_c0_seq1,comp18073_c0_seq1,comp5250_c0_seq3,comp12148_c0_seq6,comp13412_c0_seq1,comp10710_c0_seq4,comp18355_c0_seq1,comp417_c0_seq1,comp2045_c0_seq1,comp8357_c0_seq2,comp548_c0_seq1,comp13350_c0_seq1,comp3557_c0_seq1,comp9431_c0_seq1,comp15251_c0_seq1,comp2648_c0_seq2,comp13322_c0_seq1,comp11147_c0_seq4,comp6398_c0_seq1,comp542_c0_seq1,c…
GO:0005975	carbohydrate metabolic process	P	22	551	297	9647	0.0840748	0.13865	1.2969	comp12220_c0_seq4,comp17256_c0_seq1,comp12047_c0_seq4,comp11834_c0_seq7,comp5985_c0_seq3,comp10467_c0_seq1,comp18589_c0_seq1,comp11040_c0_seq4,comp5351_c0_seq2,comp7708_c0_seq2,comp12823_c0_seq1,comp14526_c0_seq1,comp9985_c0_seq2,comp11598_c0_seq1,comp11468_c0_seq1,comp8606_c0_seq1,comp15655_c0_seq1,comp12177_c0_seq2,comp3035_c0_seq1,comp11186_c0_seq1,comp164_c0_seq1,comp15311_c0_seq1
GO:0016740	transferase activity	F	21	551	178	9647	0.000498645	0.00598374	2.06557	comp9862_c0_seq1,comp2655_c0_seq1,comp12175_c0_seq6,comp8543_c0_seq1,comp7140_c0_seq1,comp5096_c1_seq1,comp13486_c0_seq1,comp11902_c0_seq9,comp9589_c1_seq1,comp10300_c0_seq3,comp12566_c1_seq1,comp11476_c0_seq4,comp13898_c0_seq1,comp14093_c0_seq1,comp11231_c0_seq1,comp17125_c0_seq1,comp17129_c0_seq1,comp13655_c0_seq1,comp2524_c0_seq1,comp7904_c0_seq3,comp5571_c0_seq1
GO:0005737	cytoplasm	C	20	551	473	9647	0.911213	0.951711	0.740303	comp9438_c0_seq4,comp1072_c0_seq1,comp12556_c0_seq1,comp7209_c0_seq1,comp8046_c0_seq2,comp15178_c0_seq1,comp16606_c0_seq1,comp2056_c0_seq1,comp18202_c0_seq1,comp12007_c0_seq1,comp1086_c0_seq1,comp578_c0_seq1,comp12810_c0_seq1,comp6584_c0_seq1,comp10869_c0_seq3,comp11578_c0_seq2,comp11033_c0_seq1,comp19034_c0_seq1,comp12395_c0_seq1,comp5983_c0_seq2
GO:0003677	DNA binding	F	20	551	628	9647	0.998251	0.999989	0.557585	comp2192_c0_seq2,comp2080_c0_seq1,comp12148_c0_seq6,comp10156_c0_seq1,comp18822_c0_seq1,comp874_c0_seq1,comp10055_c0_seq3,comp13035_c0_seq1,comp2490_c0_seq1,comp14732_c0_seq1,comp13350_c0_seq1,comp6646_c0_seq2,comp275_c0_seq1,comp7924_c0_seq1,comp10119_c0_seq1,comp10832_c0_seq3,comp6972_c0_seq2,comp7131_c0_seq2,comp7545_c0_seq3,comp17704_c0_seq1
GO:0032259	methylation	P	19	551	179	9647	0.00301884	0.0176612	1.85841	comp6630_c0_seq4,comp8068_c0_seq2,comp12200_c0_seq2,comp6265_c0_seq1,comp12706_c0_seq1,comp12427_c0_seq8,comp3019_c0_seq1,comp12740_c0_seq1,comp1340_c0_seq1,comp5428_c0_seq2,comp11717_c0_seq3,comp8512_c0_seq1,comp13000_c0_seq1,comp12222_c0_seq4,comp12398_c0_seq3,comp1458_c0_seq1,comp12495_c0_seq3,comp13338_c0_seq1,comp12547_c0_seq1
GO:0006200	ATP catabolic process	P	14	551	154	9647	0.0298155	0.0634565	1.59165	comp9278_c0_seq1,comp13274_c0_seq1,comp198_c0_seq1,comp11073_c0_seq3,comp9799_c0_seq1,comp10603_c0_seq5,comp627_c0_seq1,comp8140_c0_seq2,comp11286_c0_seq2,comp1268_c0_seq1,comp8728_c0_seq2,comp7349_c0_seq2,comp16042_c0_seq1,comp12172_c1_seq5
GO:0005525	GTP binding	F	14	551	183	9647	0.100631	0.156352	1.33942	comp5551_c0_seq2,comp18073_c0_seq1,comp1305_c0_seq2,comp16176_c0_seq1,comp5290_c0_seq1,comp5015_c0_seq1,comp14602_c0_seq1,comp16067_c0_seq1,comp9727_c0_seq1,comp11156_c0_seq1,comp15854_c0_seq1,comp10832_c0_seq3,comp9519_c0_seq1,comp3453_c0_seq1
GO:0009058	biosynthetic process	P	13	551	75	9647	7.37e-05	0.00103945	3.03475	comp12175_c0_seq6,comp7140_c0_seq1,comp11902_c0_seq9,comp17581_c0_seq1,comp12566_c1_seq1,comp11476_c0_seq4,comp13898_c0_seq1,comp11231_c0_seq1,comp5552_c0_seq2,comp9093_c0_seq1,comp20237_c0_seq1,comp9706_c0_seq1,comp7904_c0_seq3
GO:0005739	mitochondrion	C	13	551	209	9647	0.307172	0.375803	1.08902	comp20949_c0_seq1,comp129_c0_seq1,comp10945_c0_seq3,comp17877_c0_seq1,comp12479_c0_seq9,comp8431_c0_seq2,comp7144_c0_seq1,comp9577_c0_seq1,comp13841_c0_seq1,comp17817_c0_seq1,comp10636_c0_seq3,comp8951_c0_seq2,comp2251_c0_seq1
GO:0030170	pyridoxal phosphate binding	F	12	551	130	9647	0.0343737	0.0726095	1.61614	comp9862_c0_seq1,comp20949_c0_seq1,comp8068_c0_seq2,comp17581_c0_seq1,comp5456_c0_seq2,comp5552_c0_seq2,comp3003_c0_seq1,comp20237_c0_seq1,comp17817_c0_seq1,comp9706_c0_seq1,comp11471_c0_seq1,comp2121_c0_seq2
GO:0050660	flavin adenine dinucleotide binding	F	12	551	193	9647	0.30946	0.377782	1.08859	comp6164_c0_seq2,comp8556_c0_seq2,comp18476_c0_seq1,comp11684_c0_seq3,comp10756_c0_seq2,comp7425_c0_seq1,comp8876_c0_seq1,comp6303_c0_seq1,comp3422_c0_seq1,comp12365_c0_seq6,comp10001_c0_seq5,comp8032_c0_seq1
GO:0016020	membrane	C	12	551	323	9647	0.932789	0.970652	0.650458	comp2133_c0_seq2,comp627_c0_seq1,comp1305_c0_seq2,comp16176_c0_seq1,comp2085_c0_seq1,comp5090_c0_seq1,comp15854_c0_seq1,comp10280_c0_seq3,comp18130_c0_seq1,comp477_c0_seq1,comp4825_c0_seq2,comp9044_c0_seq1
GO:0008152	metabolic process	P	12	551	452	9647	0.998704	0.999989	0.464819	comp5096_c1_seq1,comp2293_c0_seq1,comp10300_c0_seq3,comp231_c0_seq1,comp14093_c0_seq1,comp6662_c0_seq1,comp11463_c0_seq1,comp3003_c0_seq1,comp2535_c0_seq1,comp19936_c0_seq1,comp15497_c0_seq1,comp5571_c0_seq1
GO:0008171	O-methyltransferase activity	F	11	551	32	9647	8.43e-08	1.64e-06	6.01843	comp9653_c0_seq2,comp12200_c0_seq2,comp9653_c1_seq2,comp12740_c0_seq1,comp5428_c0_seq2,comp8512_c0_seq1,comp13000_c0_seq1,comp12222_c0_seq4,comp12398_c0_seq3,comp12495_c0_seq3,comp12547_c0_seq1
GO:0006950	response to stress	P	11	551	71	9647	0.00061901	0.00727337	2.71253	comp8482_c0_seq1,comp5245_c0_seq1,comp7096_c0_seq1,comp11893_c0_seq5,comp15885_c0_seq1,comp15531_c0_seq1,comp9888_c0_seq2,comp10718_c0_seq3,comp11103_c0_seq2,comp2644_c0_seq1,comp11922_c0_seq1
GO:0016788	hydrolase activity, acting on ester bonds	F	10	551	43	9647	2.06e-05	0.000322668	4.07167	comp12175_c0_seq6,comp7140_c0_seq1,comp11902_c0_seq9,comp16176_c0_seq1,comp12566_c1_seq1,comp11476_c0_seq4,comp13898_c0_seq1,comp11231_c0_seq1,comp12261_c0_seq1,comp7904_c0_seq3
GO:0005507	copper ion binding	F	10	551	52	9647	0.000135356	0.00186197	3.36696	comp12629_c0_seq1,comp11380_c0_seq2,comp2490_c0_seq1,comp15750_c0_seq1,comp2039_c0_seq1,comp13623_c0_seq1,comp1206_c0_seq1,comp5483_c0_seq1,comp12223_c0_seq5,comp7131_c0_seq2
GO:0004553	hydrolase activity, hydrolyzing O-glycosyl compounds	F	10	551	158	9647	0.292364	0.360029	1.10811	comp11834_c0_seq7,comp18589_c0_seq1,comp5351_c0_seq2,comp14526_c0_seq1,comp9985_c0_seq2,comp11598_c0_seq1,comp15655_c0_seq1,comp3035_c0_seq1,comp164_c0_seq1,comp15311_c0_seq1
GO:0003676	nucleic acid binding	F	10	551	286	9647	0.941498	0.97791	0.612174	comp12228_c0_seq3,comp15026_c0_seq1,comp8147_c0_seq2,comp2056_c0_seq1,comp244_c0_seq1,comp19143_c0_seq1,comp16828_c0_seq1,comp10487_c0_seq2,comp5983_c0_seq2,comp10274_c0_seq1
GO:0006357	regulation of transcription from RNA polymerase II promoter	P	10	551	358	9647	0.993628	0.999989	0.489055	comp5250_c0_seq3,comp12148_c0_seq6,comp417_c0_seq1,comp13350_c0_seq1,comp9431_c0_seq1,comp15251_c0_seq1,comp15194_c0_seq1,comp14670_c0_seq1,comp6972_c0_seq2,comp7545_c0_seq3
GO:0008168	methyltransferase activity	F	9	551	120	9647	0.147467	0.202942	1.31311	comp6630_c0_seq4,comp8068_c0_seq2,comp6265_c0_seq1,comp12706_c0_seq1,comp12427_c0_seq8,comp3019_c0_seq1,comp1340_c0_seq1,comp1458_c0_seq1,comp13338_c0_seq1
GO:0016787	hydrolase activity	F	9	551	289	9647	0.971757	0.998235	0.545237	comp2345_c0_seq1,comp2293_c0_seq1,comp8166_c0_seq3,comp6662_c0_seq1,comp1492_c0_seq1,comp18628_c0_seq1,comp7033_c0_seq2,comp12177_c0_seq2,comp13997_c0_seq1
GO:0006508	proteolysis	P	9	551	291	9647	0.973456	0.998235	0.54149	comp5626_c0_seq1,comp17792_c0_seq1,comp18202_c0_seq1,comp10497_c0_seq3,comp9224_c0_seq2,comp13988_c0_seq1,comp12327_c0_seq1,comp2617_c0_seq2,comp6304_c0_seq2
GO:0010181	FMN binding	F	8	551	57	9647	0.00466566	0.0243651	2.45729	comp9636_c0_seq2,comp2186_c0_seq1,comp9609_c0_seq1,comp12007_c0_seq1,comp7951_c0_seq1,comp9044_c0_seq1,comp7246_c0_seq1,comp2387_c0_seq1
GO:0042626	ATPase activity, coupled to transmembrane movement of substances	F	8	551	64	9647	0.0100388	0.0343143	2.18852	comp9278_c0_seq1,comp13274_c0_seq1,comp198_c0_seq1,comp9799_c0_seq1,comp11286_c0_seq2,comp1268_c0_seq1,comp7349_c0_seq2,comp12172_c1_seq5
GO:0000287	magnesium ion binding	F	8	551	80	9647	0.0380452	0.0796734	1.75082	comp17256_c0_seq1,comp5985_c0_seq3,comp9589_c1_seq1,comp11824_c1_seq1,comp16424_c0_seq1,comp11468_c0_seq1,comp14820_c0_seq1,comp10636_c0_seq3
GO:0005622	intracellular	C	8	551	153	9647	0.513166	0.575398	0.91546	comp728_c0_seq1,comp7268_c0_seq1,comp1305_c0_seq2,comp5015_c0_seq1,comp17278_c0_seq1,comp15854_c0_seq1,comp11147_c0_seq4,comp10620_c0_seq2
GO:0006355	regulation of transcription, DNA-templated	P	8	551	280	9647	0.981892	0.999989	0.500233	comp10055_c0_seq3,comp10710_c0_seq4,comp2490_c0_seq1,comp2045_c0_seq1,comp3489_c0_seq2,comp7917_c0_seq1,comp7924_c0_seq1,comp7131_c0_seq2
GO:0000981	sequence-specific DNA binding RNA polymerase II transcription factor activity	F	8	551	315	9647	0.994641	0.999989	0.444652	comp5250_c0_seq3,comp12148_c0_seq6,comp417_c0_seq1,comp13350_c0_seq1,comp9431_c0_seq1,comp15251_c0_seq1,comp6972_c0_seq2,comp7545_c0_seq3
GO:0006366	transcription from RNA polymerase II promoter	P	8	551	320	9647	0.995532	0.999989	0.437704	comp5250_c0_seq3,comp12148_c0_seq6,comp417_c0_seq1,comp13350_c0_seq1,comp9431_c0_seq1,comp15251_c0_seq1,comp6972_c0_seq2,comp7545_c0_seq3
GO:0015935	small ribosomal subunit	C	7	551	20	9647	7.36e-06	0.000118523	6.12786	comp5653_c0_seq1,comp2593_c0_seq1,comp6798_c0_seq1,comp15009_c0_seq1,comp10145_c0_seq2,comp6930_c0_seq1,comp10576_c0_seq1
GO:0008762	UDP-N-acetylmuramate dehydrogenase activity	F	7	551	68	9647	0.0390342	0.0796734	1.80231	comp6164_c0_seq2,comp11684_c0_seq3,comp10756_c0_seq2,comp7425_c0_seq1,comp8876_c0_seq1,comp12365_c0_seq6,comp10001_c0_seq5
GO:0007264	small GTPase mediated signal transduction	P	7	551	79	9647	0.0806677	0.133437	1.55136	comp1305_c0_seq2,comp5290_c0_seq1,comp5015_c0_seq1,comp16067_c0_seq1,comp15854_c0_seq1,comp9519_c0_seq1,comp3453_c0_seq1
GO:0003723	RNA binding	F	7	551	179	9647	0.809716	0.853607	0.684677	comp5653_c0_seq1,comp6123_c0_seq1,comp2593_c0_seq1,comp15009_c0_seq1,comp6930_c0_seq1,comp10576_c0_seq1,comp2121_c0_seq2
GO:0044262	cellular carbohydrate metabolic process	P	6	551	24	9647	0.000281421	0.00352714	4.37704	comp129_c0_seq1,comp4911_c0_seq1,comp10756_c0_seq2,comp8431_c0_seq2,comp9577_c0_seq1,comp9090_c0_seq2
GO:0008061	chitin binding	F	6	551	32	9647	0.00183789	0.0176612	3.28278	comp7708_c0_seq2,comp9985_c0_seq2,comp2039_c0_seq1,comp8606_c0_seq1,comp3035_c0_seq1,comp11186_c0_seq1
GO:0046983	protein dimerization activity	F	6	551	47	9647	0.0164177	0.0481227	2.23509	comp9908_c0_seq1,comp12200_c0_seq2,comp2602_c0_seq1,comp12422_c0_seq8,comp5428_c0_seq2,comp7924_c0_seq1
GO:0015031	protein transport	P	6	551	81	9647	0.179176	0.236664	1.2969	comp5290_c0_seq1,comp5277_c0_seq1,comp2649_c0_seq1,comp6251_c0_seq1,comp9519_c0_seq1,comp3453_c0_seq1
GO:0006810	transport	P	6	551	83	9647	0.194961	0.252197	1.26565	comp2133_c0_seq2,comp9799_c0_seq1,comp11286_c0_seq2,comp1268_c0_seq1,comp7349_c0_seq2,comp12172_c1_seq5
GO:0006629	lipid metabolic process	P	6	551	92	9647	0.271879	0.339999	1.14184	comp8046_c0_seq2,comp14602_c0_seq1,comp12810_c0_seq1,comp8237_c0_seq2,comp10632_c0_seq1,comp11033_c0_seq1
GO:0005509	calcium ion binding	F	6	551	98	9647	0.326993	0.39576	1.07193	comp9499_c0_seq2,comp19479_c0_seq1,comp17278_c0_seq1,comp7955_c0_seq2,comp779_c0_seq1,comp10620_c0_seq2
GO:0003743	translation initiation factor activity	F	6	551	106	9647	0.402632	0.468215	0.991028	comp7819_c0_seq1,comp16606_c0_seq1,comp544_c0_seq2,comp7546_c0_seq2,comp3396_c0_seq1,comp9104_c0_seq1
GO:0003924	GTPase activity	F	6	551	106	9647	0.402632	0.468215	0.991028	comp5551_c0_seq2,comp18073_c0_seq1,comp14602_c0_seq1,comp9727_c0_seq1,comp11156_c0_seq1,comp10832_c0_seq3
GO:0006184	GTP catabolic process	P	6	551	106	9647	0.402632	0.468215	0.991028	comp5551_c0_seq2,comp18073_c0_seq1,comp14602_c0_seq1,comp9727_c0_seq1,comp11156_c0_seq1,comp10832_c0_seq3
GO:0003700	sequence-specific DNA binding transcription factor activity	F	6	551	136	9647	0.665793	0.716617	0.772419	comp10710_c0_seq4,comp2490_c0_seq1,comp2045_c0_seq1,comp3489_c0_seq2,comp7917_c0_seq1,comp7131_c0_seq2
GO:0003824	catalytic activity	F	6	551	213	9647	0.963835	0.991977	0.493188	comp12220_c0_seq4,comp12047_c0_seq4,comp10467_c0_seq1,comp3003_c0_seq1,comp15497_c0_seq1,comp8042_c0_seq1
GO:0030479	actin cortical patch	C	5	551	25	9647	0.00235319	0.0176612	3.50163	comp20949_c0_seq1,comp12231_c0_seq3,comp14670_c0_seq1,comp7144_c0_seq1,comp8951_c0_seq2
GO:0008483	transaminase activity	F	5	551	36	9647	0.0152102	0.0481227	2.43169	comp17581_c0_seq1,comp5552_c0_seq2,comp20237_c0_seq1,comp9706_c0_seq1,comp11471_c0_seq1
GO:0016810	hydrolase activity, acting on carbon-nitrogen (but not peptide) bonds	F	5	551	39	9647	0.0220696	0.0576261	2.24464	comp8038_c0_seq1,comp11040_c0_seq4,comp7708_c0_seq2,comp3830_c0_seq2,comp8606_c0_seq1
GO:0005743	mitochondrial inner membrane	C	5	551	49	9647	0.0588778	0.104097	1.78655	comp1137_c0_seq1,comp10756_c0_seq2,comp17353_c0_seq1,comp275_c0_seq1,comp12218_c0_seq5
GO:0005783	endoplasmic reticulum	C	5	551	50	9647	0.0638344	0.112158	1.75082	comp9468_c0_seq3,comp10945_c0_seq3,comp15160_c0_seq1,comp12427_c0_seq8,comp3023_c0_seq1
GO:0006457	protein folding	P	5	551	78	9647	0.286169	0.353171	1.12232	comp8807_c0_seq2,comp6480_c0_seq1,comp10718_c0_seq3,comp11103_c0_seq2,comp3013_c0_seq1
GO:0008643	carbohydrate transport	P	5	551	84	9647	0.34729	0.415863	1.04215	comp7104_c0_seq1,comp11621_c2_seq1,comp8985_c0_seq2,comp5367_c0_seq1,comp22695_c0_seq1
GO:0017111	nucleoside-triphosphatase activity	F	5	551	84	9647	0.34729	0.415863	1.04215	comp764_c0_seq1,comp11893_c0_seq5,comp15885_c0_seq1,comp17110_c0_seq1,comp9224_c0_seq2
GO:0005215	transporter activity	F	5	551	89	9647	0.399067	0.468215	0.983605	comp2133_c0_seq2,comp2455_c0_seq1,comp10947_c0_seq2,comp12218_c0_seq5,comp13767_c0_seq1
GO:0043565	sequence-specific DNA binding	F	5	551	123	9647	0.711705	0.757362	0.711714	comp17148_c0_seq1,comp2045_c0_seq1,comp3489_c0_seq2,comp7917_c0_seq1,comp8140_c0_seq2
GO:0010333	terpene synthase activity	F	4	551	6	9647	3.42e-06	5.84e-05	11.6721	comp9589_c1_seq1,comp11824_c1_seq1,comp16424_c0_seq1,comp14820_c0_seq1
GO:0003958	NADPH-hemoprotein reductase activity	F	4	551	9	9647	6.21e-05	0.000897692	7.78141	comp9636_c0_seq2,comp9609_c0_seq1,comp9044_c0_seq1,comp2387_c0_seq1
GO:0070330	aromatase activity	F	4	551	9	9647	6.21e-05	0.000897692	7.78141	comp9636_c0_seq2,comp9609_c0_seq1,comp9044_c0_seq1,comp2387_c0_seq1
GO:0019748	secondary metabolic process	P	4	551	23	9647	0.00851258	0.0323244	3.0449	comp9589_c1_seq1,comp17129_c0_seq1,comp7179_c0_seq1,comp8042_c0_seq1
GO:0016829	lyase activity	F	4	551	30	9647	0.0259805	0.0619865	2.33442	comp11581_c0_seq2,comp4911_c0_seq1,comp9090_c0_seq2,comp8032_c0_seq1
GO:0003746	translation elongation factor activity	F	4	551	45	9647	0.111978	0.165762	1.55628	comp5551_c0_seq2,comp7819_c0_seq1,comp7955_c0_seq2,comp16042_c0_seq1
GO:0004519	endonuclease activity	F	4	551	51	9647	0.164498	0.224234	1.37319	comp11073_c0_seq3,comp874_c0_seq1,comp17877_c0_seq1,comp275_c0_seq1
GO:0006414	translational elongation	P	4	551	53	9647	0.183863	0.241159	1.32137	comp5551_c0_seq2,comp18277_c0_seq1,comp7955_c0_seq2,comp16042_c0_seq1
GO:0006413	translational initiation	P	4	551	90	9647	0.590419	0.647852	0.778141	comp7819_c0_seq1,comp16606_c0_seq1,comp7546_c0_seq2,comp9104_c0_seq1
GO:0022891	substrate-specific transmembrane transporter activity	F	4	551	116	9647	0.799872	0.844808	0.60373	comp7104_c0_seq1,comp5409_c0_seq1,comp5367_c0_seq1,comp22695_c0_seq1
GO:0016310	phosphorylation	P	4	551	157	9647	0.950115	0.985046	0.446068	comp12556_c0_seq1,comp13350_c0_seq1,comp12435_c0_seq5,comp12395_c0_seq1
GO:0016868	intramolecular transferase activity, phosphotransferases	F	3	551	6	9647	0.000143999	0.0019337	8.75408	comp17256_c0_seq1,comp5985_c0_seq3,comp11468_c0_seq1
GO:0071555	cell wall organization	P	3	551	7	9647	0.000320808	0.00393339	7.5035	comp9985_c0_seq2,comp11598_c0_seq1,comp3035_c0_seq1
GO:0006123	mitochondrial electron transport, cytochrome c to oxygen	P	3	551	9	9647	0.00105314	0.011207	5.83606	comp10167_c0_seq1,comp15750_c0_seq1,comp9682_c0_seq2
GO:0001300	chronological cell aging	P	3	551	10	9647	0.00167636	0.0168142	5.25245	comp129_c0_seq1,comp14670_c0_seq1,comp9577_c0_seq1
GO:0016627	oxidoreductase activity, acting on the CH-CH group of donors	F	3	551	11	9647	0.00251613	0.0176612	4.77495	comp8046_c0_seq2,comp12810_c0_seq1,comp11033_c0_seq1
GO:0030476	ascospore wall assembly	P	3	551	11	9647	0.00251613	0.0176612	4.77495	comp20949_c0_seq1,comp14670_c0_seq1,comp8951_c0_seq2
GO:0045901	positive regulation of translational elongation	P	3	551	11	9647	0.00251613	0.0176612	4.77495	comp5551_c0_seq2,comp7819_c0_seq1,comp9727_c0_seq1
GO:0005751	mitochondrial respiratory chain complex IV	C	3	551	12	9647	0.00360526	0.0190034	4.37704	comp10167_c0_seq1,comp15750_c0_seq1,comp12597_c0_seq1
GO:0006122	mitochondrial electron transport, ubiquinol to cytochrome c	P	3	551	12	9647	0.00360526	0.0190034	4.37704	comp12023_c0_seq4,comp9682_c0_seq2,comp7573_c0_seq1
GO:0070469	respiratory chain	C	3	551	12	9647	0.00360526	0.0190034	4.37704	comp10065_c0_seq1,comp275_c0_seq1,comp9682_c0_seq2
GO:0030151	molybdenum ion binding	F	3	551	13	9647	0.004975	0.0257422	4.04035	comp9862_c0_seq1,comp18476_c0_seq1,comp3003_c0_seq1
GO:0003854	3-beta-hydroxy-delta5-steroid dehydrogenase activity	F	3	551	14	9647	0.00665456	0.0323244	3.75175	comp11395_c0_seq4,comp10250_c0_seq1,comp10642_c0_seq2
GO:0035690	cellular response to drug	P	3	551	14	9647	0.00665456	0.0323244	3.75175	comp728_c0_seq1,comp6303_c0_seq1,comp12427_c0_seq8
GO:0006694	steroid biosynthetic process	P	3	551	16	9647	0.011048	0.0375365	3.28278	comp11395_c0_seq4,comp10250_c0_seq1,comp10642_c0_seq2
GO:0008299	isoprenoid biosynthetic process	P	3	551	17	9647	0.0138075	0.0447555	3.08968	comp2192_c0_seq2,comp8543_c0_seq1,comp14820_c0_seq1
GO:0019843	rRNA binding	F	3	551	17	9647	0.0138075	0.0447555	3.08968	comp6798_c0_seq1,comp8596_c0_seq3,comp10145_c0_seq2
GO:0005758	mitochondrial intermembrane space	C	3	551	19	9647	0.0205454	0.0544018	2.76445	comp9682_c0_seq2,comp11038_c0_seq3,comp3511_c0_seq1
GO:0005618	cell wall	C	3	551	20	9647	0.024552	0.0619865	2.62623	comp9985_c0_seq2,comp11598_c0_seq1,comp3035_c0_seq1
GO:0016226	iron-sulfur cluster assembly	P	3	551	20	9647	0.024552	0.0619865	2.62623	comp11038_c0_seq3,comp3511_c0_seq1,comp17817_c0_seq1
GO:0009060	aerobic respiration	P	3	551	21	9647	0.0289978	0.0619865	2.50117	comp10756_c0_seq2,comp15750_c0_seq1,comp7573_c0_seq1
GO:0016042	lipid catabolic process	P	3	551	21	9647	0.0289978	0.0619865	2.50117	comp13619_c0_seq1,comp10956_c0_seq1,comp12958_c0_seq1
GO:0009405	pathogenesis	P	3	551	22	9647	0.0338899	0.0718568	2.38748	comp13619_c0_seq1,comp10956_c0_seq1,comp17551_c0_seq1
GO:0008565	protein transporter activity	F	3	551	23	9647	0.0392325	0.0796734	2.28367	comp5277_c0_seq1,comp17353_c0_seq1,comp6251_c0_seq1
GO:0000079	regulation of cyclin-dependent protein serine/threonine kinase activity	P	3	551	24	9647	0.0450273	0.0849345	2.18852	comp9848_c0_seq5,comp6783_c0_seq1,comp6853_c0_seq2
GO:0000329	fungal-type vacuole membrane	C	3	551	26	9647	0.0579679	0.102811	2.02017	comp10945_c0_seq3,comp7657_c0_seq1,comp6379_c0_seq1
GO:0019901	protein kinase binding	F	3	551	26	9647	0.0579679	0.102811	2.02017	comp9848_c0_seq5,comp6783_c0_seq1,comp6853_c0_seq2
GO:0004601	peroxidase activity	F	3	551	28	9647	0.0726781	0.120916	1.87588	comp3414_c0_seq1,comp617_c0_seq1,comp19494_c0_seq1
GO:0000502	proteasome complex	C	3	551	29	9647	0.0806775	0.133437	1.81119	comp2192_c0_seq2,comp14626_c0_seq1,comp5843_c0_seq1
GO:0004129	cytochrome-c oxidase activity	F	3	551	30	9647	0.0890924	0.142255	1.75082	comp10167_c0_seq1,comp15750_c0_seq1,comp12597_c0_seq1
GO:0046961	proton-transporting ATPase activity, rotational mechanism	F	3	551	31	9647	0.0979105	0.152546	1.69434	comp15676_c0_seq1,comp11073_c0_seq3,comp8728_c0_seq2
GO:0022857	transmembrane transporter activity	F	3	551	32	9647	0.107118	0.160486	1.64139	comp11621_c2_seq1,comp10184_c0_seq2,comp11621_c1_seq5
GO:0006897	endocytosis	P	3	551	33	9647	0.1167	0.172301	1.59165	comp10945_c0_seq3,comp14670_c0_seq1,comp7144_c0_seq1
GO:0015986	ATP synthesis coupled proton transport	P	3	551	35	9647	0.136923	0.196001	1.5007	comp11073_c0_seq3,comp14706_c0_seq1,comp8728_c0_seq2
GO:0006633	fatty acid biosynthetic process	P	3	551	36	9647	0.147529	0.202942	1.45901	comp9468_c0_seq3,comp15160_c0_seq1,comp7986_c0_seq2
GO:0006099	tricarboxylic acid cycle	P	3	551	38	9647	0.169639	0.224593	1.38222	comp129_c0_seq1,comp8431_c0_seq2,comp9577_c0_seq1
GO:0046982	protein heterodimerization activity	F	3	551	38	9647	0.169639	0.224593	1.38222	comp10156_c0_seq1,comp17148_c0_seq1,comp2304_c0_seq1
GO:0003682	chromatin binding	F	3	551	40	9647	0.192821	0.250002	1.31311	comp2080_c0_seq1,comp18822_c0_seq1,comp10119_c0_seq1
GO:0006812	cation transport	P	3	551	46	9647	0.267228	0.335672	1.14184	comp10603_c0_seq5,comp2229_c0_seq2,comp5584_c0_seq1
GO:0051082	unfolded protein binding	F	3	551	51	9647	0.332532	0.400743	1.02989	comp10718_c0_seq3,comp11103_c0_seq2,comp3013_c0_seq1
GO:0051213	dioxygenase activity	F	3	551	51	9647	0.332532	0.400743	1.02989	comp11903_c2_seq1,comp8085_c0_seq3,comp19494_c0_seq1
GO:0004252	serine-type endopeptidase activity	F	3	551	54	9647	0.372159	0.44189	0.972676	comp8140_c0_seq2,comp10497_c0_seq3,comp13988_c0_seq1
GO:0006511	ubiquitin-dependent protein catabolic process	P	3	551	59	9647	0.437621	0.504741	0.890246	comp6928_c0_seq1,comp10869_c0_seq3,comp4597_c0_seq2
GO:0006364	rRNA processing	P	3	551	62	9647	0.475982	0.537984	0.847169	comp7032_c0_seq1,comp14172_c0_seq1,comp2121_c0_seq2
GO:0005543	phospholipid binding	F	3	551	63	9647	0.488551	0.551086	0.833722	comp575_c0_seq1,comp6004_c0_seq1,comp7955_c0_seq2
GO:0006281	DNA repair	P	3	551	115	9647	0.900977	0.942766	0.456735	comp6843_c0_seq1,comp14670_c0_seq1,comp10832_c0_seq3
GO:0005576	extracellular region	C	3	551	140	9647	0.962563	0.991977	0.375175	comp6164_c0_seq2,comp14456_c0_seq1,comp12808_c0_seq1
GO:0006684	sphingomyelin metabolic process	P	2	551	2	9647	0	0	17.5082	comp13619_c0_seq1,comp10956_c0_seq1
GO:0030196	cyanide hydratase activity	F	2	551	2	9647	0	0	17.5082	comp8038_c0_seq1,comp3830_c0_seq2
GO:0042597	periplasmic space	C	2	551	2	9647	0	0	17.5082	comp13619_c0_seq1,comp10956_c0_seq1
GO:0050290	sphingomyelin phosphodiesterase D activity	F	2	551	2	9647	0	0	17.5082	comp13619_c0_seq1,comp10956_c0_seq1
GO:0004630	phospholipase D activity	F	2	551	3	9647	0.000185372	0.00237614	11.6721	comp13619_c0_seq1,comp10956_c0_seq1
GO:0010421	hydrogen peroxide-mediated programmed cell death	P	2	551	3	9647	0.000185372	0.00237614	11.6721	comp11038_c0_seq3,comp3511_c0_seq1
GO:0004001	adenosine kinase activity	F	2	551	4	9647	0.000709889	0.00769957	8.75408	comp12556_c0_seq1,comp12395_c0_seq1
GO:0006167	AMP biosynthetic process	P	2	551	4	9647	0.000709889	0.00769957	8.75408	comp12556_c0_seq1,comp12395_c0_seq1
GO:0019538	protein metabolic process	P	2	551	4	9647	0.000709889	0.00769957	8.75408	comp11893_c0_seq5,comp15885_c0_seq1
GO:0031428	box C/D snoRNP complex	C	2	551	4	9647	0.000709889	0.00769957	8.75408	comp7032_c0_seq1,comp10997_c0_seq2
GO:0006166	purine ribonucleoside salvage	P	2	551	5	9647	0.00169931	0.0168142	7.00327	comp12556_c0_seq1,comp12395_c0_seq1
GO:0016651	oxidoreductase activity, acting on NAD(P)H	F	2	551	5	9647	0.00169931	0.0168142	7.00327	comp1137_c0_seq1,comp8659_c0_seq3
GO:0030176	integral component of endoplasmic reticulum membrane	C	2	551	5	9647	0.00169931	0.0168142	7.00327	comp5277_c0_seq1,comp6251_c0_seq1
GO:0000011	vacuole inheritance	P	2	551	6	9647	0.00325462	0.0176612	5.83606	comp7657_c0_seq1,comp14670_c0_seq1
GO:0000148	1,3-beta-D-glucan synthase complex	C	2	551	6	9647	0.00325462	0.0176612	5.83606	comp20949_c0_seq1,comp8951_c0_seq2
GO:0003878	ATP citrate synthase activity	F	2	551	6	9647	0.00325462	0.0176612	5.83606	comp4911_c0_seq1,comp9090_c0_seq2
GO:0004775	succinate-CoA ligase (ADP-forming) activity	F	2	551	6	9647	0.00325462	0.0176612	5.83606	comp4911_c0_seq1,comp9090_c0_seq2
GO:0004815	aspartate-tRNA ligase activity	F	2	551	6	9647	0.00325462	0.0176612	5.83606	comp2056_c0_seq1,comp5983_c0_seq2
GO:0006075	(1->3)-beta-D-glucan biosynthetic process	P	2	551	6	9647	0.00325462	0.0176612	5.83606	comp20949_c0_seq1,comp8951_c0_seq2
GO:0006422	aspartyl-tRNA aminoacylation	P	2	551	6	9647	0.00325462	0.0176612	5.83606	comp2056_c0_seq1,comp5983_c0_seq2
GO:0008239	dipeptidyl-peptidase activity	F	2	551	6	9647	0.00325462	0.0176612	5.83606	comp18202_c0_seq1,comp12327_c0_seq1
GO:0016236	macroautophagy	P	2	551	6	9647	0.00325462	0.0176612	5.83606	comp7657_c0_seq1,comp5015_c0_seq1
GO:0022904	respiratory electron transport chain	P	2	551	6	9647	0.00325462	0.0176612	5.83606	comp1137_c0_seq1,comp275_c0_seq1
GO:0043066	negative regulation of apoptotic process	P	2	551	6	9647	0.00325462	0.0176612	5.83606	comp11038_c0_seq3,comp3511_c0_seq1
GO:0045807	positive regulation of endocytosis	P	2	551	6	9647	0.00325462	0.0176612	5.83606	comp20949_c0_seq1,comp8951_c0_seq2
GO:0031307	integral component of mitochondrial outer membrane	C	2	551	7	9647	0.00545497	0.0277171	5.00233	comp8536_c0_seq4,comp18088_c0_seq1
GO:0070290	N-acylphosphatidylethanolamine-specific phospholipase D activity	F	2	551	7	9647	0.00545497	0.0277171	5.00233	comp13619_c0_seq1,comp10956_c0_seq1
GO:0003843	1,3-beta-D-glucan synthase activity	F	2	551	8	9647	0.00836035	0.0323244	4.37704	comp20949_c0_seq1,comp8951_c0_seq2
GO:0004768	stearoyl-CoA 9-desaturase activity	F	2	551	8	9647	0.00836035	0.0323244	4.37704	comp9468_c0_seq3,comp15160_c0_seq1
GO:0005750	mitochondrial respiratory chain complex III	C	2	551	8	9647	0.00836035	0.0323244	4.37704	comp10204_c0_seq4,comp7573_c0_seq1
GO:0006144	purine nucleobase metabolic process	P	2	551	8	9647	0.00836035	0.0323244	4.37704	comp12556_c0_seq1,comp12395_c0_seq1
GO:0008289	lipid binding	F	2	551	8	9647	0.00836035	0.0323244	4.37704	comp12233_c0_seq4,comp8339_c0_seq2
GO:0008361	regulation of cell size	P	2	551	8	9647	0.00836035	0.0323244	4.37704	comp20949_c0_seq1,comp8951_c0_seq2
GO:0006623	protein targeting to vacuole	P	2	551	9	9647	0.012014	0.0393946	3.8907	comp6357_c0_seq1,comp16067_c0_seq1
GO:0030060	L-malate dehydrogenase activity	F	2	551	9	9647	0.012014	0.0393946	3.8907	comp129_c0_seq1,comp9577_c0_seq1
GO:0032865	ERMES complex	C	2	551	9	9647	0.012014	0.0393946	3.8907	comp8536_c0_seq4,comp18088_c0_seq1
GO:0034551	mitochondrial respiratory chain complex III assembly	P	2	551	9	9647	0.012014	0.0393946	3.8907	comp9224_c0_seq2,comp7573_c0_seq1
GO:0045122	aflatoxin biosynthetic process	P	2	551	9	9647	0.012014	0.0393946	3.8907	comp10055_c0_seq3,comp6972_c0_seq2
GO:0051015	actin filament binding	F	2	551	9	9647	0.012014	0.0393946	3.8907	comp12231_c0_seq3,comp7144_c0_seq1
GO:0001302	replicative cell aging	P	2	551	10	9647	0.0164444	0.0481227	3.50163	comp129_c0_seq1,comp9577_c0_seq1
GO:0005216	ion channel activity	F	2	551	10	9647	0.0164444	0.0481227	3.50163	comp4587_c0_seq1,comp10280_c0_seq3
GO:0006811	ion transport	P	2	551	10	9647	0.0164444	0.0481227	3.50163	comp4587_c0_seq1,comp10280_c0_seq3
GO:0005628	prospore membrane	C	2	551	11	9647	0.0216674	0.0568393	3.1833	comp20949_c0_seq1,comp8951_c0_seq2
GO:0006108	malate metabolic process	P	2	551	11	9647	0.0216674	0.0568393	3.1833	comp129_c0_seq1,comp9577_c0_seq1
GO:0000276	mitochondrial proton-transporting ATP synthase complex, coupling factor F(o)	C	2	551	12	9647	0.0276882	0.0619865	2.91803	comp11073_c0_seq3,comp14706_c0_seq1
GO:0038032	termination of G-protein coupled receptor signaling pathway	P	2	551	12	9647	0.0276882	0.0619865	2.91803	comp9753_c0_seq1,comp5024_c0_seq1
GO:0005816	spindle pole body	C	2	551	14	9647	0.0420969	0.0796734	2.50117	comp14602_c0_seq1,comp7226_c0_seq2
GO:0006915	apoptotic process	P	2	551	14	9647	0.0420969	0.0796734	2.50117	comp11038_c0_seq3,comp3511_c0_seq1
GO:0015205	nucleobase transmembrane transporter activity	F	2	551	14	9647	0.0420969	0.0796734	2.50117	comp3396_c0_seq1,comp477_c0_seq1
GO:0030686	90S preribosome	C	2	551	14	9647	0.0420969	0.0796734	2.50117	comp7032_c0_seq1,comp10997_c0_seq2
GO:0046854	phosphatidylinositol phosphorylation	P	2	551	14	9647	0.0420969	0.0796734	2.50117	comp4711_c0_seq1,comp9275_c0_seq1
GO:0005935	cellular bud neck	C	2	551	15	9647	0.0504535	0.0942243	2.33442	comp10945_c0_seq3,comp7144_c0_seq1
GO:0006857	oligopeptide transport	P	2	551	15	9647	0.0504535	0.0942243	2.33442	comp2455_c0_seq1,comp13767_c0_seq1
GO:0048037	cofactor binding	F	2	551	15	9647	0.0504535	0.0942243	2.33442	comp4911_c0_seq1,comp9090_c0_seq2
GO:0030554	adenyl nucleotide binding	F	2	551	16	9647	0.059547	0.104952	2.18852	comp18982_c0_seq1,comp2251_c0_seq1
GO:0000786	nucleosome	C	2	551	17	9647	0.0693483	0.120717	2.05978	comp10156_c0_seq1,comp6646_c0_seq2
GO:0003729	mRNA binding	F	2	551	17	9647	0.0693483	0.120717	2.05978	comp129_c0_seq1,comp9577_c0_seq1
GO:0032040	small-subunit processome	C	2	551	17	9647	0.0693483	0.120717	2.05978	comp7032_c0_seq1,comp10997_c0_seq2
GO:0000002	mitochondrial genome maintenance	P	2	551	19	9647	0.0909392	0.142471	1.84296	comp8536_c0_seq4,comp18088_c0_seq1
GO:0006098	pentose-phosphate shunt	P	2	551	19	9647	0.0909392	0.142471	1.84296	comp7263_c0_seq1,comp6584_c0_seq1
GO:0006807	nitrogen compound metabolic process	P	2	551	19	9647	0.0909392	0.142471	1.84296	comp8038_c0_seq1,comp3830_c0_seq2
GO:0006979	response to oxidative stress	P	2	551	19	9647	0.0909392	0.142471	1.84296	comp6646_c0_seq2,comp19494_c0_seq1
GO:0000272	polysaccharide catabolic process	P	2	551	20	9647	0.102655	0.159058	1.75082	comp14227_c0_seq1,comp14456_c0_seq1
GO:0006334	nucleosome assembly	P	2	551	22	9647	0.127727	0.183302	1.59165	comp10156_c0_seq1,comp6646_c0_seq2
GO:0001731	formation of translation preinitiation complex	P	2	551	23	9647	0.141001	0.199309	1.52245	comp544_c0_seq2,comp3396_c0_seq1
GO:0004298	threonine-type endopeptidase activity	F	2	551	23	9647	0.141001	0.199309	1.52245	comp1072_c0_seq1,comp10869_c0_seq3
GO:0005852	eukaryotic translation initiation factor 3 complex	C	2	551	23	9647	0.141001	0.199309	1.52245	comp544_c0_seq2,comp3396_c0_seq1
GO:0016282	eukaryotic 43S preinitiation complex	C	2	551	23	9647	0.141001	0.199309	1.52245	comp544_c0_seq2,comp3396_c0_seq1
GO:0033290	eukaryotic 48S preinitiation complex	C	2	551	23	9647	0.141001	0.199309	1.52245	comp544_c0_seq2,comp3396_c0_seq1
GO:0050662	coenzyme binding	F	2	551	25	9647	0.168816	0.224558	1.40065	comp7263_c0_seq1,comp17195_c0_seq1
GO:0051537	2 iron, 2 sulfur cluster binding	F	2	551	25	9647	0.168816	0.224558	1.40065	comp11038_c0_seq3,comp3511_c0_seq1
GO:0019829	cation-transporting ATPase activity	F	2	551	26	9647	0.183275	0.240949	1.34678	comp10603_c0_seq5,comp5584_c0_seq1
GO:0042254	ribosome biogenesis	P	2	551	26	9647	0.183275	0.240949	1.34678	comp18277_c0_seq1,comp7955_c0_seq2
GO:0006446	regulation of translational initiation	P	2	551	27	9647	0.198046	0.255602	1.2969	comp544_c0_seq2,comp3396_c0_seq1
GO:0008812	choline dehydrogenase activity	F	2	551	28	9647	0.21309	0.272524	1.25058	comp3422_c0_seq1,comp8032_c0_seq1
GO:0000413	protein peptidyl-prolyl isomerization	P	2	551	29	9647	0.228369	0.291403	1.20746	comp8807_c0_seq2,comp6480_c0_seq1
GO:0006066	alcohol metabolic process	P	2	551	30	9647	0.243844	0.307669	1.16721	comp3422_c0_seq1,comp8032_c0_seq1
GO:0006071	glycerol metabolic process	P	2	551	30	9647	0.243844	0.307669	1.16721	comp14602_c0_seq1,comp13400_c0_seq1
GO:0003755	peptidyl-prolyl cis-trans isomerase activity	F	2	551	32	9647	0.275241	0.34043	1.09426	comp8807_c0_seq2,comp6480_c0_seq1
GO:0051539	4 iron, 4 sulfur cluster binding	F	2	551	35	9647	0.322956	0.391714	1.00047	comp11038_c0_seq3,comp3511_c0_seq1
GO:0004190	aspartic-type endopeptidase activity	F	2	551	37	9647	0.354827	0.423988	0.946387	comp17792_c0_seq1,comp2617_c0_seq2
GO:0034599	cellular response to oxidative stress	P	2	551	38	9647	0.3707	0.441086	0.921482	comp8140_c0_seq2,comp14670_c0_seq1
GO:0008137	NADH dehydrogenase (ubiquinone) activity	F	2	551	39	9647	0.3865	0.456993	0.897855	comp874_c0_seq1,comp17877_c0_seq1
GO:0043581	mycelium development	P	2	551	40	9647	0.402203	0.468215	0.875408	comp9696_c0_seq3,comp10620_c0_seq2
GO:0016758	transferase activity, transferring hexosyl groups	F	2	551	41	9647	0.417791	0.484843	0.854057	comp7656_c0_seq1,comp17704_c0_seq1
GO:0016853	isomerase activity	F	2	551	46	9647	0.493364	0.555404	0.761225	comp11395_c0_seq4,comp10642_c0_seq2
GO:0016747	transferase activity, transferring acyl groups other than amino-acyl groups	F	2	551	54	9647	0.60302	0.659115	0.648451	comp7340_c0_seq1,comp548_c0_seq1
GO:0050661	NADP binding	F	2	551	54	9647	0.60302	0.659115	0.648451	comp9438_c0_seq4,comp6584_c0_seq1
GO:0016706	oxidoreductase activity, acting on paired donors, with incorporation or reduction of molecular oxygen, 2-oxoglutarate as one donor, and incorporation of one atom each of oxygen into both donors	F	2	551	58	9647	0.65162	0.7054	0.60373	comp2181_c0_seq1,comp2808_c0_seq1
GO:0016887	ATPase activity	F	2	551	58	9647	0.65162	0.7054	0.60373	comp627_c0_seq1,comp16042_c0_seq1
GO:0005886	plasma membrane	C	2	551	59	9647	0.663084	0.715066	0.593497	comp3396_c0_seq1,comp2569_c0_seq1
GO:0006096	glycolytic process	P	2	551	59	9647	0.663084	0.715066	0.593497	comp12435_c0_seq5,comp10636_c0_seq3
GO:0003333	amino acid transmembrane transport	P	2	551	60	9647	0.674272	0.722984	0.583606	comp15430_c0_seq1,comp3842_c0_seq1
GO:0015171	amino acid transmembrane transporter activity	F	2	551	60	9647	0.674272	0.722984	0.583606	comp15430_c0_seq1,comp3842_c0_seq1
GO:0006260	DNA replication	P	2	551	62	9647	0.695822	0.744675	0.56478	comp13841_c0_seq1,comp14733_c0_seq1
GO:0005730	nucleolus	C	2	551	63	9647	0.706186	0.752909	0.555815	comp14172_c0_seq1,comp2121_c0_seq2
GO:0030246	carbohydrate binding	F	2	551	64	9647	0.716277	0.760792	0.54713	comp75_c0_seq1,comp12823_c0_seq1
GO:0004386	helicase activity	F	2	551	72	9647	0.787525	0.834895	0.486338	comp10710_c0_seq4,comp14732_c0_seq1
GO:0006886	intracellular protein transport	P	2	551	82	9647	0.855075	0.899743	0.427028	comp16176_c0_seq1,comp3023_c0_seq1
GO:0000166	nucleotide binding	F	2	551	145	9647	0.990851	0.999989	0.241492	comp8147_c0_seq2,comp3396_c0_seq1
GO:0006351	transcription, DNA-templated	P	2	551	158	9647	0.995081	0.999989	0.221622	comp2192_c0_seq2,comp7924_c0_seq1
GO:0004674	protein serine/threonine kinase activity	F	2	551	180	9647	0.998324	0.999989	0.194535	comp6313_c0_seq1,comp10945_c0_seq3
GO:0006468	protein phosphorylation	P	2	551	216	9647	0.999728	0.999989	0.162113	comp6313_c0_seq1,comp10945_c0_seq3
GO:0001081	nitrogen catabolite repression of transcription from RNA polymerase II promoter	P	1	551	1	9647	0	0	17.5082	comp7051_c0_seq1
GO:0003939	L-iditol 2-dehydrogenase activity	F	1	551	1	9647	0	0	17.5082	comp2648_c0_seq2
GO:0004311	farnesyltranstransferase activity	F	1	551	1	9647	0	0	17.5082	comp14820_c0_seq1
GO:0006062	sorbitol catabolic process	P	1	551	1	9647	0	0	17.5082	comp2648_c0_seq2
GO:0006863	purine nucleobase transport	P	1	551	1	9647	0	0	17.5082	comp3396_c0_seq1
GO:0015112	nitrate transmembrane transporter activity	F	1	551	1	9647	0	0	17.5082	comp1721_c0_seq1
GO:0015113	nitrite transmembrane transporter activity	F	1	551	1	9647	0	0	17.5082	comp1721_c0_seq1
GO:0015212	cytidine transmembrane transporter activity	F	1	551	1	9647	0	0	17.5082	comp3396_c0_seq1
GO:0015706	nitrate transport	P	1	551	1	9647	0	0	17.5082	comp1721_c0_seq1
GO:0015707	nitrite transport	P	1	551	1	9647	0	0	17.5082	comp1721_c0_seq1
GO:0015856	cytosine transport	P	1	551	1	9647	0	0	17.5082	comp3396_c0_seq1
GO:0015861	cytidine transport	P	1	551	1	9647	0	0	17.5082	comp3396_c0_seq1
GO:0016114	terpenoid biosynthetic process	P	1	551	1	9647	0	0	17.5082	comp9589_c1_seq1
GO:0045013	carbon catabolite repression of transcription	P	1	551	1	9647	0	0	17.5082	comp7226_c0_seq2
GO:0045480	galactose oxidase activity	F	1	551	1	9647	0	0	17.5082	comp12808_c0_seq1
GO:0046857	oxidoreductase activity, acting on other nitrogenous compounds as donors, with NAD or NADP as acceptor	F	1	551	1	9647	0	0	17.5082	comp18476_c0_seq1
GO:0050559	copalyl diphosphate synthase activity	F	1	551	1	9647	0	0	17.5082	comp9589_c1_seq1
GO:2000574	regulation of microtubule motor activity	P	1	551	1	9647	0	0	17.5082	comp7226_c0_seq2
GO:2001310	gliotoxin biosynthetic process	P	1	551	1	9647	0	0	17.5082	comp14957_c0_seq1
GO:0000142	cellular bud neck contractile ring	C	1	551	2	9647	0.00325668	0.0176612	8.75408	comp14670_c0_seq1
GO:0000298	endopolyphosphatase activity	F	1	551	2	9647	0.00325668	0.0176612	8.75408	comp10267_c0_seq1
GO:0000812	Swr1 complex	C	1	551	2	9647	0.00325668	0.0176612	8.75408	comp14670_c0_seq1
GO:0003867	4-aminobutyrate transaminase activity	F	1	551	2	9647	0.00325668	0.0176612	8.75408	comp5456_c0_seq2
GO:0004029	aldehyde dehydrogenase (NAD) activity	F	1	551	2	9647	0.00325668	0.0176612	8.75408	comp11400_c0_seq2
GO:0004358	glutamate N-acetyltransferase activity	F	1	551	2	9647	0.00325668	0.0176612	8.75408	comp12261_c0_seq1
GO:0004657	proline dehydrogenase activity	F	1	551	2	9647	0.00325668	0.0176612	8.75408	comp8497_c0_seq1
GO:0004814	arginine-tRNA ligase activity	F	1	551	2	9647	0.00325668	0.0176612	8.75408	comp7209_c0_seq1
GO:0004864	protein phosphatase inhibitor activity	F	1	551	2	9647	0.00325668	0.0176612	8.75408	comp10269_c0_seq1
GO:0006420	arginyl-tRNA aminoacylation	P	1	551	2	9647	0.00325668	0.0176612	8.75408	comp7209_c0_seq1
GO:0006562	proline catabolic process	P	1	551	2	9647	0.00325668	0.0176612	8.75408	comp8497_c0_seq1
GO:0006835	dicarboxylic acid transport	P	1	551	2	9647	0.00325668	0.0176612	8.75408	comp8045_c0_seq3
GO:0007097	nuclear migration	P	1	551	2	9647	0.00325668	0.0176612	8.75408	comp7226_c0_seq2
GO:0009636	response to toxic substance	P	1	551	2	9647	0.00325668	0.0176612	8.75408	comp9696_c0_seq3
GO:0009749	response to glucose	P	1	551	2	9647	0.00325668	0.0176612	8.75408	comp10945_c0_seq3
GO:0016767	geranylgeranyl-diphosphate geranylgeranyltransferase activity	F	1	551	2	9647	0.00325668	0.0176612	8.75408	comp14427_c0_seq1
GO:0016872	intramolecular lyase activity	F	1	551	2	9647	0.00325668	0.0176612	8.75408	comp14427_c0_seq1
GO:0017153	sodium:dicarboxylate symporter activity	F	1	551	2	9647	0.00325668	0.0176612	8.75408	comp8045_c0_seq3
GO:0042286	glutamate-1-semialdehyde 2,1-aminomutase activity	F	1	551	2	9647	0.00325668	0.0176612	8.75408	comp11471_c0_seq1
GO:0042719	mitochondrial intermembrane space protein transporter complex	C	1	551	2	9647	0.00325668	0.0176612	8.75408	comp17353_c0_seq1
GO:0043023	ribosomal large subunit binding	F	1	551	2	9647	0.00325668	0.0176612	8.75408	comp17330_c0_seq1
GO:0043666	regulation of phosphoprotein phosphatase activity	P	1	551	2	9647	0.00325668	0.0176612	8.75408	comp10269_c0_seq1
GO:0046564	oxalate decarboxylase activity	F	1	551	2	9647	0.00325668	0.0176612	8.75408	comp2010_c0_seq2
GO:0047453	ATP-dependent NAD(P)H-hydrate dehydratase activity	F	1	551	2	9647	0.00325668	0.0176612	8.75408	comp19034_c0_seq1
GO:0051131	chaperone-mediated protein complex assembly	P	1	551	2	9647	0.00325668	0.0176612	8.75408	comp8140_c0_seq2
GO:0070407	oxidation-dependent protein catabolic process	P	1	551	2	9647	0.00325668	0.0176612	8.75408	comp8140_c0_seq2
GO:0070791	cleistothecium development	P	1	551	2	9647	0.00325668	0.0176612	8.75408	comp728_c0_seq1
GO:0070798	positive regulation of cleistothecium development	P	1	551	2	9647	0.00325668	0.0176612	8.75408	comp728_c0_seq1
GO:0090296	regulation of mitochondrial DNA replication	P	1	551	2	9647	0.00325668	0.0176612	8.75408	comp8140_c0_seq2
GO:0000062	fatty-acyl-CoA binding	F	1	551	3	9647	0.00939929	0.0323244	5.83606	comp11542_c0_seq3
GO:0000916	actomyosin contractile ring contraction	P	1	551	3	9647	0.00939929	0.0323244	5.83606	comp14670_c0_seq1
GO:0001735	prenylcysteine oxidase activity	F	1	551	3	9647	0.00939929	0.0323244	5.83606	comp11581_c0_seq2
GO:0004057	arginyltransferase activity	F	1	551	3	9647	0.00939929	0.0323244	5.83606	comp8046_c0_seq2
GO:0004089	carbonate dehydratase activity	F	1	551	3	9647	0.00939929	0.0323244	5.83606	comp18355_c0_seq1
GO:0004115	3',5'-cyclic-AMP phosphodiesterase activity	F	1	551	3	9647	0.00939929	0.0323244	5.83606	comp7955_c0_seq2
GO:0004650	polygalacturonase activity	F	1	551	3	9647	0.00939929	0.0323244	5.83606	comp14456_c0_seq1
GO:0004802	transketolase activity	F	1	551	3	9647	0.00939929	0.0323244	5.83606	comp231_c0_seq1
GO:0004839	ubiquitin activating enzyme activity	F	1	551	3	9647	0.00939929	0.0323244	5.83606	comp15969_c0_seq1
GO:0006198	cAMP catabolic process	P	1	551	3	9647	0.00939929	0.0323244	5.83606	comp7955_c0_seq2
GO:0006582	melanin metabolic process	P	1	551	3	9647	0.00939929	0.0323244	5.83606	comp14050_c0_seq1
GO:0006637	acyl-CoA metabolic process	P	1	551	3	9647	0.00939929	0.0323244	5.83606	comp2313_c0_seq1
GO:0006893	Golgi to plasma membrane transport	P	1	551	3	9647	0.00939929	0.0323244	5.83606	comp5015_c0_seq1
GO:0008398	sterol 14-demethylase activity	F	1	551	3	9647	0.00939929	0.0323244	5.83606	comp12427_c0_seq8
GO:0008906	inosine kinase activity	F	1	551	3	9647	0.00939929	0.0323244	5.83606	comp12556_c0_seq1
GO:0008926	mannitol-1-phosphate 5-dehydrogenase activity	F	1	551	3	9647	0.00939929	0.0323244	5.83606	comp17195_c0_seq1
GO:0009450	gamma-aminobutyric acid catabolic process	P	1	551	3	9647	0.00939929	0.0323244	5.83606	comp5456_c0_seq2
GO:0009800	cinnamic acid biosynthetic process	P	1	551	3	9647	0.00939929	0.0323244	5.83606	comp15178_c0_seq1
GO:0009916	alternative oxidase activity	F	1	551	3	9647	0.00939929	0.0323244	5.83606	comp10065_c0_seq1
GO:0016117	carotenoid biosynthetic process	P	1	551	3	9647	0.00939929	0.0323244	5.83606	comp14427_c0_seq1
GO:0016598	protein arginylation	P	1	551	3	9647	0.00939929	0.0323244	5.83606	comp8046_c0_seq2
GO:0016830	carbon-carbon lyase activity	F	1	551	3	9647	0.00939929	0.0323244	5.83606	comp1648_c0_seq1
GO:0030042	actin filament depolymerization	P	1	551	3	9647	0.00939929	0.0323244	5.83606	comp12231_c0_seq3
GO:0030173	integral component of Golgi membrane	C	1	551	3	9647	0.00939929	0.0323244	5.83606	comp5398_c0_seq3
GO:0030328	prenylcysteine catabolic process	P	1	551	3	9647	0.00939929	0.0323244	5.83606	comp11581_c0_seq2
GO:0030411	scytalone dehydratase activity	F	1	551	3	9647	0.00939929	0.0323244	5.83606	comp14050_c0_seq1
GO:0031521	spitzenkorper	C	1	551	3	9647	0.00939929	0.0323244	5.83606	comp10620_c0_seq2
GO:0032432	actin filament bundle	C	1	551	3	9647	0.00939929	0.0323244	5.83606	comp14670_c0_seq1
GO:0034198	cellular response to amino acid starvation	P	1	551	3	9647	0.00939929	0.0323244	5.83606	comp728_c0_seq1
GO:0042128	nitrate assimilation	P	1	551	3	9647	0.00939929	0.0323244	5.83606	comp18476_c0_seq1
GO:0043001	Golgi to plasma membrane protein transport	P	1	551	3	9647	0.00939929	0.0323244	5.83606	comp16067_c0_seq1
GO:0043173	nucleotide salvage	P	1	551	3	9647	0.00939929	0.0323244	5.83606	comp12556_c0_seq1
GO:0043495	protein anchor	F	1	551	3	9647	0.00939929	0.0323244	5.83606	comp7657_c0_seq1
GO:0045548	phenylalanine ammonia-lyase activity	F	1	551	3	9647	0.00939929	0.0323244	5.83606	comp15178_c0_seq1
GO:0046356	acetyl-CoA catabolic process	P	1	551	3	9647	0.00939929	0.0323244	5.83606	comp8431_c0_seq2
GO:0046496	nicotinamide nucleotide metabolic process	P	1	551	3	9647	0.00939929	0.0323244	5.83606	comp19034_c0_seq1
GO:0047617	acyl-CoA hydrolase activity	F	1	551	3	9647	0.00939929	0.0323244	5.83606	comp2313_c0_seq1
GO:0051014	actin filament severing	P	1	551	3	9647	0.00939929	0.0323244	5.83606	comp12231_c0_seq3
GO:0051205	protein insertion into membrane	P	1	551	3	9647	0.00939929	0.0323244	5.83606	comp7432_c0_seq2
GO:0071255	CVT vesicle assembly	P	1	551	3	9647	0.00939929	0.0323244	5.83606	comp7657_c0_seq1
GO:0071561	nucleus-vacuole junction	C	1	551	3	9647	0.00939929	0.0323244	5.83606	comp7657_c0_seq1
GO:0071562	nucleus-vacuole junction assembly	P	1	551	3	9647	0.00939929	0.0323244	5.83606	comp7657_c0_seq1
GO:0071563	Myo2p-Vac17p-Vac8p transport complex	C	1	551	3	9647	0.00939929	0.0323244	5.83606	comp7657_c0_seq1
GO:1902086	fumagillin biosynthetic process	P	1	551	3	9647	0.00939929	0.0323244	5.83606	comp467_c0_seq1
GO:0000221	vacuolar proton-transporting V-type ATPase, V1 domain	C	1	551	4	9647	0.0180887	0.0481227	4.37704	comp15676_c0_seq1
GO:0004108	citrate (Si)-synthase activity	F	1	551	4	9647	0.0180887	0.0481227	4.37704	comp8431_c0_seq2
GO:0004109	coproporphyrinogen oxidase activity	F	1	551	4	9647	0.0180887	0.0481227	4.37704	comp12489_c0_seq7
GO:0004122	cystathionine beta-synthase activity	F	1	551	4	9647	0.0180887	0.0481227	4.37704	comp2251_c0_seq1
GO:0004360	glutamine-fructose-6-phosphate transaminase (isomerizing) activity	F	1	551	4	9647	0.0180887	0.0481227	4.37704	comp75_c0_seq1
GO:0004506	squalene monooxygenase activity	F	1	551	4	9647	0.0180887	0.0481227	4.37704	comp6303_c0_seq1
GO:0004518	nuclease activity	F	1	551	4	9647	0.0180887	0.0481227	4.37704	comp10832_c0_seq3
GO:0004555	alpha,alpha-trehalase activity	F	1	551	4	9647	0.0180887	0.0481227	4.37704	comp12823_c0_seq1
GO:0004608	phosphatidylethanolamine N-methyltransferase activity	F	1	551	4	9647	0.0180887	0.0481227	4.37704	comp11717_c0_seq3
GO:0004747	ribokinase activity	F	1	551	4	9647	0.0180887	0.0481227	4.37704	comp12556_c0_seq1
GO:0004807	triose-phosphate isomerase activity	F	1	551	4	9647	0.0180887	0.0481227	4.37704	comp19936_c0_seq1
GO:0005740	mitochondrial envelope	C	1	551	4	9647	0.0180887	0.0481227	4.37704	comp15992_c0_seq1
GO:0005747	mitochondrial respiratory chain complex I	C	1	551	4	9647	0.0180887	0.0481227	4.37704	comp874_c0_seq1
GO:0005802	trans-Golgi network	C	1	551	4	9647	0.0180887	0.0481227	4.37704	comp16067_c0_seq1
GO:0005937	mating projection	C	1	551	4	9647	0.0180887	0.0481227	4.37704	comp10945_c0_seq3
GO:0006007	glucose catabolic process	P	1	551	4	9647	0.0180887	0.0481227	4.37704	comp578_c0_seq1
GO:0006505	GPI anchor metabolic process	P	1	551	4	9647	0.0180887	0.0481227	4.37704	comp16176_c0_seq1
GO:0006534	cysteine metabolic process	P	1	551	4	9647	0.0180887	0.0481227	4.37704	comp17817_c0_seq1
GO:0006573	valine metabolic process	P	1	551	4	9647	0.0180887	0.0481227	4.37704	comp7263_c0_seq1
GO:0008235	metalloexopeptidase activity	F	1	551	4	9647	0.0180887	0.0481227	4.37704	comp12327_c0_seq1
GO:0008442	3-hydroxyisobutyrate dehydrogenase activity	F	1	551	4	9647	0.0180887	0.0481227	4.37704	comp7263_c0_seq1
GO:0009013	succinate-semialdehyde dehydrogenase [NAD(P)+] activity	F	1	551	4	9647	0.0180887	0.0481227	4.37704	comp11400_c0_seq2
GO:0015386	potassium:proton antiporter activity	F	1	551	4	9647	0.0180887	0.0481227	4.37704	comp6379_c0_seq1
GO:0018658	salicylate 1-monooxygenase activity	F	1	551	4	9647	0.0180887	0.0481227	4.37704	comp6711_c0_seq1
GO:0022626	cytosolic ribosome	C	1	551	4	9647	0.0180887	0.0481227	4.37704	comp16042_c0_seq1
GO:0031071	cysteine desulfurase activity	F	1	551	4	9647	0.0180887	0.0481227	4.37704	comp17817_c0_seq1
GO:0032511	late endosome to vacuole transport via multivesicular body sorting pathway	P	1	551	4	9647	0.0180887	0.0481227	4.37704	comp6357_c0_seq1
GO:0033617	mitochondrial respiratory chain complex IV assembly	P	1	551	4	9647	0.0180887	0.0481227	4.37704	comp12597_c0_seq1
GO:0035267	NuA4 histone acetyltransferase complex	C	1	551	4	9647	0.0180887	0.0481227	4.37704	comp14670_c0_seq1
GO:0045039	protein import into mitochondrial inner membrane	P	1	551	4	9647	0.0180887	0.0481227	4.37704	comp17353_c0_seq1
GO:0045153	electron transporter, transferring electrons within CoQH2-cytochrome c reductase complex activity	F	1	551	4	9647	0.0180887	0.0481227	4.37704	comp10204_c0_seq4
GO:0070814	hydrogen sulfide biosynthetic process	P	1	551	4	9647	0.0180887	0.0481227	4.37704	comp2251_c0_seq1
GO:0070903	mitochondrial tRNA thio-modification	P	1	551	4	9647	0.0180887	0.0481227	4.37704	comp17817_c0_seq1
GO:0000472	endonucleolytic cleavage to generate mature 5'-end of SSU-rRNA from (SSU-rRNA, 5.8S rRNA, LSU-rRNA)	P	1	551	5	9647	0.0290149	0.0619865	3.50163	comp10997_c0_seq2
GO:0000480	endonucleolytic cleavage in 5'-ETS of tricistronic rRNA transcript (SSU-rRNA, 5.8S rRNA, LSU-rRNA)	P	1	551	5	9647	0.0290149	0.0619865	3.50163	comp10997_c0_seq2
GO:0000930	gamma-tubulin complex	C	1	551	5	9647	0.0290149	0.0619865	3.50163	comp14602_c0_seq1
GO:0004104	cholinesterase activity	F	1	551	5	9647	0.0290149	0.0619865	3.50163	comp15202_c0_seq1
GO:0004345	glucose-6-phosphate dehydrogenase activity	F	1	551	5	9647	0.0290149	0.0619865	3.50163	comp6584_c0_seq1
GO:0004372	glycine hydroxymethyltransferase activity	F	1	551	5	9647	0.0290149	0.0619865	3.50163	comp8068_c0_seq2
GO:0004560	alpha-L-fucosidase activity	F	1	551	5	9647	0.0290149	0.0619865	3.50163	comp11463_c0_seq1
GO:0005351	sugar:proton symporter activity	F	1	551	5	9647	0.0290149	0.0619865	3.50163	comp8985_c0_seq2
GO:0005756	mitochondrial proton-transporting ATP synthase, central stalk	C	1	551	5	9647	0.0290149	0.0619865	3.50163	comp8728_c0_seq2
GO:0006014	D-ribose metabolic process	P	1	551	5	9647	0.0290149	0.0619865	3.50163	comp12556_c0_seq1
GO:0006120	mitochondrial electron transport, NADH to ubiquinone	P	1	551	5	9647	0.0290149	0.0619865	3.50163	comp874_c0_seq1
GO:0006314	intron homing	P	1	551	5	9647	0.0290149	0.0619865	3.50163	comp874_c0_seq1
GO:0006452	translational frameshifting	P	1	551	5	9647	0.0290149	0.0619865	3.50163	comp7819_c0_seq1
GO:0006535	cysteine biosynthetic process from serine	P	1	551	5	9647	0.0290149	0.0619865	3.50163	comp2251_c0_seq1
GO:0006544	glycine metabolic process	P	1	551	5	9647	0.0290149	0.0619865	3.50163	comp8068_c0_seq2
GO:0006563	L-serine metabolic process	P	1	551	5	9647	0.0290149	0.0619865	3.50163	comp8068_c0_seq2
GO:0006656	phosphatidylcholine biosynthetic process	P	1	551	5	9647	0.0290149	0.0619865	3.50163	comp11717_c0_seq3
GO:0007155	cell adhesion	P	1	551	5	9647	0.0290149	0.0619865	3.50163	comp12808_c0_seq1
GO:0008519	ammonium transmembrane transporter activity	F	1	551	5	9647	0.0290149	0.0619865	3.50163	comp2569_c0_seq1
GO:0008553	hydrogen-exporting ATPase activity, phosphorylative mechanism	F	1	551	5	9647	0.0290149	0.0619865	3.50163	comp15676_c0_seq1
GO:0009168	purine ribonucleoside monophosphate biosynthetic process	P	1	551	5	9647	0.0290149	0.0619865	3.50163	comp949_c0_seq1
GO:0009898	cytoplasmic side of plasma membrane	C	1	551	5	9647	0.0290149	0.0619865	3.50163	comp10636_c0_seq3
GO:0009966	regulation of signal transduction	P	1	551	5	9647	0.0290149	0.0619865	3.50163	comp10269_c0_seq1
GO:0016307	phosphatidylinositol phosphate kinase activity	F	1	551	5	9647	0.0290149	0.0619865	3.50163	comp4711_c0_seq1
GO:0016717	oxidoreductase activity, acting on paired donors, with oxidation of a pair of donors resulting in the reduction of molecular oxygen to two molecules of water	F	1	551	5	9647	0.0290149	0.0619865	3.50163	comp7986_c0_seq2
GO:0016805	dipeptidase activity	F	1	551	5	9647	0.0290149	0.0619865	3.50163	comp12327_c0_seq1
GO:0019343	cysteine biosynthetic process via cystathionine	P	1	551	5	9647	0.0290149	0.0619865	3.50163	comp2251_c0_seq1
GO:0019346	transsulfuration	P	1	551	5	9647	0.0290149	0.0619865	3.50163	comp2251_c0_seq1
GO:0019594	mannitol metabolic process	P	1	551	5	9647	0.0290149	0.0619865	3.50163	comp17195_c0_seq1
GO:0019740	nitrogen utilization	P	1	551	5	9647	0.0290149	0.0619865	3.50163	comp2569_c0_seq1
GO:0031122	cytoplasmic microtubule organization	P	1	551	5	9647	0.0290149	0.0619865	3.50163	comp14602_c0_seq1
GO:0031461	cullin-RING ubiquitin ligase complex	C	1	551	5	9647	0.0290149	0.0619865	3.50163	comp6928_c0_seq1
GO:0032889	regulation of vacuole fusion, non-autophagic	P	1	551	5	9647	0.0290149	0.0619865	3.50163	comp10636_c0_seq3
GO:0042542	response to hydrogen peroxide	P	1	551	5	9647	0.0290149	0.0619865	3.50163	comp6584_c0_seq1
GO:0043546	molybdopterin cofactor binding	F	1	551	5	9647	0.0290149	0.0619865	3.50163	comp18476_c0_seq1
GO:0045116	protein neddylation	P	1	551	5	9647	0.0290149	0.0619865	3.50163	comp7373_c0_seq3
GO:0045892	negative regulation of transcription, DNA-templated	P	1	551	5	9647	0.0290149	0.0619865	3.50163	comp12007_c0_seq1
GO:0045905	positive regulation of translational termination	P	1	551	5	9647	0.0290149	0.0619865	3.50163	comp7819_c0_seq1
GO:0051017	actin filament bundle assembly	P	1	551	5	9647	0.0290149	0.0619865	3.50163	comp7144_c0_seq1
GO:0051726	regulation of cell cycle	P	1	551	5	9647	0.0290149	0.0619865	3.50163	comp10620_c0_seq2
GO:0072488	ammonium transmembrane transport	P	1	551	5	9647	0.0290149	0.0619865	3.50163	comp2569_c0_seq1
GO:0000902	cell morphogenesis	P	1	551	6	9647	0.0418951	0.0796734	2.91803	comp10945_c0_seq3
GO:0000910	cytokinesis	P	1	551	6	9647	0.0418951	0.0796734	2.91803	comp10945_c0_seq3
GO:0003872	6-phosphofructokinase activity	F	1	551	6	9647	0.0418951	0.0796734	2.91803	comp12435_c0_seq5
GO:0004176	ATP-dependent peptidase activity	F	1	551	6	9647	0.0418951	0.0796734	2.91803	comp8140_c0_seq2
GO:0005247	voltage-gated chloride channel activity	F	1	551	6	9647	0.0418951	0.0796734	2.91803	comp18982_c0_seq1
GO:0005544	calcium-dependent phospholipid binding	F	1	551	6	9647	0.0418951	0.0796734	2.91803	comp9499_c0_seq2
GO:0005945	6-phosphofructokinase complex	C	1	551	6	9647	0.0418951	0.0796734	2.91803	comp12435_c0_seq5
GO:0006002	fructose 6-phosphate metabolic process	P	1	551	6	9647	0.0418951	0.0796734	2.91803	comp12435_c0_seq5
GO:0006515	misfolded or incompletely synthesized protein catabolic process	P	1	551	6	9647	0.0418951	0.0796734	2.91803	comp8140_c0_seq2
GO:0006537	glutamate biosynthetic process	P	1	551	6	9647	0.0418951	0.0796734	2.91803	comp8497_c0_seq1
GO:0006779	porphyrin-containing compound biosynthetic process	P	1	551	6	9647	0.0418951	0.0796734	2.91803	comp12489_c0_seq7
GO:0006821	chloride transport	P	1	551	6	9647	0.0418951	0.0796734	2.91803	comp18982_c0_seq1
GO:0006891	intra-Golgi vesicle-mediated transport	P	1	551	6	9647	0.0418951	0.0796734	2.91803	comp5398_c0_seq3
GO:0008053	mitochondrial fusion	P	1	551	6	9647	0.0418951	0.0796734	2.91803	comp18073_c0_seq1
GO:0008144	drug binding	F	1	551	6	9647	0.0418951	0.0796734	2.91803	comp12427_c0_seq8
GO:0015369	calcium:proton antiporter activity	F	1	551	6	9647	0.0418951	0.0796734	2.91803	comp6379_c0_seq1
GO:0019239	deaminase activity	F	1	551	6	9647	0.0418951	0.0796734	2.91803	comp949_c0_seq1
GO:0022900	electron transport chain	P	1	551	6	9647	0.0418951	0.0796734	2.91803	comp8659_c0_seq3
GO:0032549	ribonucleoside binding	F	1	551	6	9647	0.0418951	0.0796734	2.91803	comp2192_c0_seq2
GO:0042144	vacuole fusion, non-autophagic	P	1	551	6	9647	0.0418951	0.0796734	2.91803	comp7657_c0_seq1
GO:0042176	regulation of protein catabolic process	P	1	551	6	9647	0.0418951	0.0796734	2.91803	comp2192_c0_seq2
GO:0045735	nutrient reservoir activity	F	1	551	6	9647	0.0418951	0.0796734	2.91803	comp2010_c0_seq2
GO:0051666	actin cortical patch localization	P	1	551	6	9647	0.0418951	0.0796734	2.91803	comp7144_c0_seq1
GO:0004090	carbonyl reductase (NADPH) activity	F	1	551	7	9647	0.0564712	0.10079	2.50117	comp12669_c0_seq1
GO:0004371	glycerone kinase activity	F	1	551	7	9647	0.0564712	0.10079	2.50117	comp13400_c0_seq1
GO:0004722	protein serine/threonine phosphatase activity	F	1	551	7	9647	0.0564712	0.10079	2.50117	comp7729_c0_seq1
GO:0004733	pyridoxamine-phosphate oxidase activity	F	1	551	7	9647	0.0564712	0.10079	2.50117	comp7951_c0_seq1
GO:0005853	eukaryotic translation elongation factor 1 complex	C	1	551	7	9647	0.0564712	0.10079	2.50117	comp7955_c0_seq2
GO:0007020	microtubule nucleation	P	1	551	7	9647	0.0564712	0.10079	2.50117	comp14602_c0_seq1
GO:0007124	pseudohyphal growth	P	1	551	7	9647	0.0564712	0.10079	2.50117	comp2569_c0_seq1
GO:0017176	phosphatidylinositol N-acetylglucosaminyltransferase activity	F	1	551	7	9647	0.0564712	0.10079	2.50117	comp14427_c0_seq1
GO:0030234	enzyme regulator activity	F	1	551	7	9647	0.0564712	0.10079	2.50117	comp2192_c0_seq2
GO:0030915	Smc5-Smc6 complex	C	1	551	7	9647	0.0564712	0.10079	2.50117	comp6843_c0_seq1
GO:0031011	Ino80 complex	C	1	551	7	9647	0.0564712	0.10079	2.50117	comp14670_c0_seq1
GO:0033014	tetrapyrrole biosynthetic process	P	1	551	7	9647	0.0564712	0.10079	2.50117	comp11471_c0_seq1
GO:0042823	pyridoxal phosphate biosynthetic process	P	1	551	7	9647	0.0564712	0.10079	2.50117	comp7951_c0_seq1
GO:0050790	regulation of catalytic activity	P	1	551	7	9647	0.0564712	0.10079	2.50117	comp2192_c0_seq2
GO:0002098	tRNA wobble uridine modification	P	1	551	8	9647	0.0725081	0.120916	2.18852	comp17817_c0_seq1
GO:0004096	catalase activity	F	1	551	8	9647	0.0725081	0.120916	2.18852	comp15080_c0_seq1
GO:0004619	phosphoglycerate mutase activity	F	1	551	8	9647	0.0725081	0.120916	2.18852	comp578_c0_seq1
GO:0004620	phospholipase activity	F	1	551	8	9647	0.0725081	0.120916	2.18852	comp7287_c0_seq1
GO:0009395	phospholipid catabolic process	P	1	551	8	9647	0.0725081	0.120916	2.18852	comp7287_c0_seq1
GO:0015095	magnesium ion transmembrane transporter activity	F	1	551	8	9647	0.0725081	0.120916	2.18852	comp18130_c0_seq1
GO:0015671	oxygen transport	P	1	551	8	9647	0.0725081	0.120916	2.18852	comp12154_c0_seq3
GO:0015693	magnesium ion transport	P	1	551	8	9647	0.0725081	0.120916	2.18852	comp18130_c0_seq1
GO:0017000	antibiotic biosynthetic process	P	1	551	8	9647	0.0725081	0.120916	2.18852	comp19911_c0_seq1
GO:0019752	carboxylic acid metabolic process	P	1	551	8	9647	0.0725081	0.120916	2.18852	comp2121_c0_seq2
GO:0031072	heat shock protein binding	F	1	551	8	9647	0.0725081	0.120916	2.18852	comp3013_c0_seq1
GO:0031625	ubiquitin protein ligase binding	F	1	551	8	9647	0.0725081	0.120916	2.18852	comp6928_c0_seq1
GO:0043935	sexual sporulation resulting in formation of a cellular spore	P	1	551	8	9647	0.0725081	0.120916	2.18852	comp7226_c0_seq2
GO:0050641	6-methylsalicylic acid synthase activity	F	1	551	8	9647	0.0725081	0.120916	2.18852	comp19911_c0_seq1
GO:0000015	phosphopyruvate hydratase complex	C	1	551	9	9647	0.0897921	0.142255	1.94535	comp10636_c0_seq3
GO:0000055	ribosomal large subunit export from nucleus	P	1	551	9	9647	0.0897921	0.142255	1.94535	comp17330_c0_seq1
GO:0000447	endonucleolytic cleavage in ITS1 to separate SSU-rRNA from 5.8S rRNA and LSU-rRNA from tricistronic rRNA transcript (SSU-rRNA, 5.8S rRNA, LSU-rRNA)	P	1	551	9	9647	0.0897921	0.142255	1.94535	comp10997_c0_seq2
GO:0003713	transcription coactivator activity	F	1	551	9	9647	0.0897921	0.142255	1.94535	comp7955_c0_seq2
GO:0004634	phosphopyruvate hydratase activity	F	1	551	9	9647	0.0897921	0.142255	1.94535	comp10636_c0_seq3
GO:0006470	protein dephosphorylation	P	1	551	9	9647	0.0897921	0.142255	1.94535	comp7729_c0_seq1
GO:0006526	arginine biosynthetic process	P	1	551	9	9647	0.0897921	0.142255	1.94535	comp12261_c0_seq1
GO:0006725	cellular aromatic compound metabolic process	P	1	551	9	9647	0.0897921	0.142255	1.94535	comp1648_c0_seq1
GO:0008131	primary amine oxidase activity	F	1	551	9	9647	0.0897921	0.142255	1.94535	comp13623_c0_seq1
GO:0008610	lipid biosynthetic process	P	1	551	9	9647	0.0897921	0.142255	1.94535	comp13338_c0_seq1
GO:0009308	amine metabolic process	P	1	551	9	9647	0.0897921	0.142255	1.94535	comp13623_c0_seq1
GO:0016998	cell wall macromolecule catabolic process	P	1	551	9	9647	0.0897921	0.142255	1.94535	comp11186_c0_seq1
GO:0034221	fungal-type cell wall chitin biosynthetic process	P	1	551	9	9647	0.0897921	0.142255	1.94535	comp75_c0_seq1
GO:0000104	succinate dehydrogenase activity	F	1	551	10	9647	0.108129	0.160486	1.75082	comp1182_c0_seq1
GO:0004616	phosphogluconate dehydrogenase (decarboxylating) activity	F	1	551	10	9647	0.108129	0.160486	1.75082	comp7263_c0_seq1
GO:0005770	late endosome	C	1	551	10	9647	0.108129	0.160486	1.75082	comp6357_c0_seq1
GO:0006415	translational termination	P	1	551	10	9647	0.108129	0.160486	1.75082	comp16042_c0_seq1
GO:0006559	L-phenylalanine catabolic process	P	1	551	10	9647	0.108129	0.160486	1.75082	comp15178_c0_seq1
GO:0006874	cellular calcium ion homeostasis	P	1	551	10	9647	0.108129	0.160486	1.75082	comp6379_c0_seq1
GO:0006879	cellular iron ion homeostasis	P	1	551	10	9647	0.108129	0.160486	1.75082	comp17817_c0_seq1
GO:0006904	vesicle docking involved in exocytosis	P	1	551	10	9647	0.108129	0.160486	1.75082	comp15182_c0_seq1
GO:0008612	peptidyl-lysine modification to peptidyl-hypusine	P	1	551	10	9647	0.108129	0.160486	1.75082	comp7819_c0_seq1
GO:0009847	spore germination	P	1	551	10	9647	0.108129	0.160486	1.75082	comp10620_c0_seq2
GO:0015940	pantothenate biosynthetic process	P	1	551	10	9647	0.108129	0.160486	1.75082	comp9438_c0_seq4
GO:0016573	histone acetylation	P	1	551	10	9647	0.108129	0.160486	1.75082	comp14670_c0_seq1
GO:0016831	carboxy-lyase activity	F	1	551	10	9647	0.108129	0.160486	1.75082	comp2121_c0_seq2
GO:0019825	oxygen binding	F	1	551	10	9647	0.108129	0.160486	1.75082	comp12154_c0_seq3
GO:0035999	tetrahydrofolate interconversion	P	1	551	10	9647	0.108129	0.160486	1.75082	comp8068_c0_seq2
GO:0003774	motor activity	F	1	551	11	9647	0.127343	0.183218	1.59165	comp17704_c0_seq1
GO:0005839	proteasome core complex	C	1	551	11	9647	0.127343	0.183218	1.59165	comp1072_c0_seq1
GO:0006730	one-carbon metabolic process	P	1	551	11	9647	0.127343	0.183218	1.59165	comp18355_c0_seq1
GO:0006754	ATP biosynthetic process	P	1	551	11	9647	0.127343	0.183218	1.59165	comp10603_c0_seq5
GO:0006816	calcium ion transport	P	1	551	11	9647	0.127343	0.183218	1.59165	comp6379_c0_seq1
GO:0016459	myosin complex	C	1	551	11	9647	0.127343	0.183218	1.59165	comp17704_c0_seq1
GO:0016813	hydrolase activity, acting on carbon-nitrogen (but not peptide) bonds, in linear amidines	F	1	551	11	9647	0.127343	0.183218	1.59165	comp2535_c0_seq1
GO:0031418	L-ascorbic acid binding	F	1	551	11	9647	0.127343	0.183218	1.59165	comp2181_c0_seq1
GO:0045944	positive regulation of transcription from RNA polymerase II promoter	P	1	551	11	9647	0.127343	0.183218	1.59165	comp7955_c0_seq2
GO:0051603	proteolysis involved in cellular protein catabolic process	P	1	551	11	9647	0.127343	0.183218	1.59165	comp1072_c0_seq1
GO:0000324	fungal-type vacuole	C	1	551	12	9647	0.147274	0.202942	1.45901	comp10636_c0_seq3
GO:0006367	transcription initiation from RNA polymerase II promoter	P	1	551	12	9647	0.147274	0.202942	1.45901	comp2304_c0_seq1
GO:0006777	Mo-molybdopterin cofactor biosynthetic process	P	1	551	12	9647	0.147274	0.202942	1.45901	comp9862_c0_seq1
GO:0008121	ubiquinol-cytochrome-c reductase activity	F	1	551	12	9647	0.147274	0.202942	1.45901	comp12023_c0_seq4
GO:0009408	response to heat	P	1	551	12	9647	0.147274	0.202942	1.45901	comp3013_c0_seq1
GO:0019773	proteasome core complex, alpha-subunit complex	C	1	551	12	9647	0.147274	0.202942	1.45901	comp10869_c0_seq3
GO:0043086	negative regulation of catalytic activity	P	1	551	12	9647	0.147274	0.202942	1.45901	comp13988_c0_seq1
GO:0048315	conidium formation	P	1	551	12	9647	0.147274	0.202942	1.45901	comp7226_c0_seq2
GO:0070403	NAD+ binding	F	1	551	12	9647	0.147274	0.202942	1.45901	comp7051_c0_seq1
GO:0005774	vacuolar membrane	C	1	551	13	9647	0.167778	0.224234	1.34678	comp10267_c0_seq1
GO:0006032	chitin catabolic process	P	1	551	13	9647	0.167778	0.224234	1.34678	comp11186_c0_seq1
GO:0008677	2-dehydropantoate 2-reductase activity	F	1	551	13	9647	0.167778	0.224234	1.34678	comp9438_c0_seq4
GO:0015851	nucleobase transport	P	1	551	13	9647	0.167778	0.224234	1.34678	comp477_c0_seq1
GO:0022625	cytosolic large ribosomal subunit	C	1	551	13	9647	0.167778	0.224234	1.34678	comp17330_c0_seq1
GO:0042802	identical protein binding	F	1	551	13	9647	0.167778	0.224234	1.34678	comp13988_c0_seq1
GO:0043022	ribosome binding	F	1	551	13	9647	0.167778	0.224234	1.34678	comp7819_c0_seq1
GO:0051087	chaperone binding	F	1	551	13	9647	0.167778	0.224234	1.34678	comp8385_c0_seq3
GO:0051920	peroxiredoxin activity	F	1	551	13	9647	0.167778	0.224234	1.34678	comp2710_c0_seq2
GO:0052716	hydroquinone:oxygen oxidoreductase activity	F	1	551	13	9647	0.167778	0.224234	1.34678	comp1206_c0_seq1
GO:0004806	triglyceride lipase activity	F	1	551	14	9647	0.188724	0.245255	1.25058	comp12958_c0_seq1
GO:0008324	cation transmembrane transporter activity	F	1	551	14	9647	0.188724	0.245255	1.25058	comp2229_c0_seq2
GO:0008810	cellulase activity	F	1	551	14	9647	0.188724	0.245255	1.25058	comp14227_c0_seq1
GO:0008889	glycerophosphodiester phosphodiesterase activity	F	1	551	14	9647	0.188724	0.245255	1.25058	comp14602_c0_seq1
GO:0004568	chitinase activity	F	1	551	15	9647	0.209997	0.269178	1.16721	comp11186_c0_seq1
GO:0006696	ergosterol biosynthetic process	P	1	551	15	9647	0.209997	0.269178	1.16721	comp12427_c0_seq8
GO:0006817	phosphate ion transport	P	1	551	15	9647	0.209997	0.269178	1.16721	comp5090_c0_seq1
GO:0003697	single-stranded DNA binding	F	1	551	16	9647	0.23149	0.293394	1.09426	comp13841_c0_seq1
GO:0015934	large ribosomal subunit	C	1	551	16	9647	0.23149	0.293394	1.09426	comp6123_c0_seq1
GO:0048038	quinone binding	F	1	551	16	9647	0.23149	0.293394	1.09426	comp13623_c0_seq1
GO:0006464	cellular protein modification process	P	1	551	17	9647	0.253108	0.318645	1.02989	comp14733_c0_seq1
GO:0005315	inorganic phosphate transmembrane transporter activity	F	1	551	18	9647	0.274769	0.34043	0.972676	comp5090_c0_seq1
GO:0005643	nuclear pore	C	1	551	18	9647	0.274769	0.34043	0.972676	comp7226_c0_seq2
GO:0015078	hydrogen ion transmembrane transporter activity	F	1	551	18	9647	0.274769	0.34043	0.972676	comp14706_c0_seq1
GO:0030145	manganese ion binding	F	1	551	18	9647	0.274769	0.34043	0.972676	comp578_c0_seq1
GO:0006506	GPI anchor biosynthetic process	P	1	551	19	9647	0.296396	0.363407	0.921482	comp14427_c0_seq1
GO:0097308	cellular response to farnesol	P	1	551	19	9647	0.296396	0.363407	0.921482	comp728_c0_seq1
GO:0016773	phosphotransferase activity, alcohol group as acceptor	F	1	551	20	9647	0.317923	0.386441	0.875408	comp12395_c0_seq1
GO:0046933	proton-transporting ATP synthase activity, rotational mechanism	F	1	551	20	9647	0.317923	0.386441	0.875408	comp8728_c0_seq2
GO:0005759	mitochondrial matrix	C	1	551	21	9647	0.33929	0.408017	0.833722	comp8140_c0_seq2
GO:0006888	ER to Golgi vesicle-mediated transport	P	1	551	22	9647	0.360447	0.429793	0.795826	comp5015_c0_seq1
GO:0009116	nucleoside metabolic process	P	1	551	23	9647	0.381346	0.451847	0.761225	comp764_c0_seq1
GO:0003993	acid phosphatase activity	F	1	551	24	9647	0.40195	0.468215	0.729507	comp13020_c0_seq1
GO:0004185	serine-type carboxypeptidase activity	F	1	551	24	9647	0.40195	0.468215	0.729507	comp6304_c0_seq2
GO:0016779	nucleotidyltransferase activity	F	1	551	24	9647	0.40195	0.468215	0.729507	comp9093_c0_seq1
GO:0016070	RNA metabolic process	P	1	551	25	9647	0.422222	0.487978	0.700327	comp9093_c0_seq1
GO:0016311	dephosphorylation	P	1	551	25	9647	0.422222	0.487978	0.700327	comp13020_c0_seq1
GO:0004725	protein tyrosine phosphatase activity	F	1	551	26	9647	0.442134	0.507869	0.673391	comp6109_c0_seq1
GO:0008234	cysteine-type peptidase activity	F	1	551	26	9647	0.442134	0.507869	0.673391	comp4597_c0_seq2
GO:0000139	Golgi membrane	C	1	551	27	9647	0.461661	0.522845	0.648451	comp8985_c0_seq2
GO:0001104	RNA polymerase II transcription cofactor activity	F	1	551	27	9647	0.461661	0.522845	0.648451	comp15194_c0_seq1
GO:0004222	metalloendopeptidase activity	F	1	551	27	9647	0.461661	0.522845	0.648451	comp5626_c0_seq1
GO:0005777	peroxisome	C	1	551	27	9647	0.461661	0.522845	0.648451	comp8431_c0_seq2
GO:0008017	microtubule binding	F	1	551	27	9647	0.461661	0.522845	0.648451	comp7226_c0_seq2
GO:0016592	mediator complex	C	1	551	27	9647	0.461661	0.522845	0.648451	comp15194_c0_seq1
GO:0035335	peptidyl-tyrosine dephosphorylation	P	1	551	27	9647	0.461661	0.522845	0.648451	comp6109_c0_seq1
GO:0015991	ATP hydrolysis coupled proton transport	P	1	551	29	9647	0.49948	0.561168	0.60373	comp15676_c0_seq1
GO:0004871	signal transducer activity	F	1	551	30	9647	0.517739	0.575947	0.583606	comp5015_c0_seq1
GO:0015035	protein disulfide oxidoreductase activity	F	1	551	30	9647	0.517739	0.575947	0.583606	comp12617_c0_seq1
GO:0016620	oxidoreductase activity, acting on the aldehyde or oxo group of donors, NAD or NADP as acceptor	F	1	551	30	9647	0.517739	0.575947	0.583606	comp6894_c0_seq1
GO:0030529	ribonucleoprotein complex	C	1	551	30	9647	0.517739	0.575947	0.583606	comp14172_c0_seq1
GO:0090305	nucleic acid phosphodiester bond hydrolysis	P	1	551	31	9647	0.53555	0.594587	0.56478	comp10832_c0_seq3
GO:0004221	ubiquitin thiolesterase activity	F	1	551	32	9647	0.552904	0.609059	0.54713	comp4597_c0_seq2
GO:0005741	mitochondrial outer membrane	C	1	551	32	9647	0.552904	0.609059	0.54713	comp18073_c0_seq1
GO:0006094	gluconeogenesis	P	1	551	32	9647	0.552904	0.609059	0.54713	comp10636_c0_seq3
GO:0008233	peptidase activity	F	1	551	32	9647	0.552904	0.609059	0.54713	comp9224_c0_seq2
GO:0005874	microtubule	C	1	551	34	9647	0.586219	0.644498	0.514946	comp14602_c0_seq1
GO:0007165	signal transduction	P	1	551	36	9647	0.617661	0.673812	0.486338	comp11147_c0_seq4
GO:0003779	actin binding	F	1	551	37	9647	0.63268	0.687537	0.473194	comp17278_c0_seq1
GO:0003899	DNA-directed RNA polymerase activity	F	1	551	37	9647	0.63268	0.687537	0.473194	comp2192_c0_seq2
GO:0016567	protein ubiquitination	P	1	551	42	9647	0.700901	0.748689	0.416861	comp15969_c0_seq1
GO:0016192	vesicle-mediated transport	P	1	551	51	9647	0.797071	0.84343	0.343297	comp4825_c0_seq2
GO:0031177	phosphopantetheine binding	F	1	551	64	9647	0.88771	0.932343	0.273565	comp19911_c0_seq1
GO:0008080	N-acetyltransferase activity	F	1	551	65	9647	0.89284	0.935989	0.269356	comp9421_c0_seq1
GO:0008026	ATP-dependent helicase activity	F	1	551	70	9647	0.915377	0.954293	0.250117	comp16606_c0_seq1
GO:0016301	kinase activity	F	1	551	82	9647	0.952634	0.985845	0.213514	comp13350_c0_seq1
GO:0005829	cytosol	C	1	551	83	9647	0.954904	0.986385	0.210942	comp16067_c0_seq1
GO:0016874	ligase activity	F	1	551	99	9647	0.979724	0.999989	0.17685	comp14733_c0_seq1

## Sheet: Table S3
Table S3. KEGG enrichment analysis of the differentially expressed genes.
ID	Term	ListHits	ListTotal	PopHits	PopTotal	p	FDR	Enrichment_score	GeneID
ko03010	Ribosome	39	204	253	3582	8.77e-10	1.76e-07	2.7067	comp8401_c0_seq2,comp10576_c0_seq1,comp9768_c0_seq1,comp15107_c0_seq1,comp8636_c0_seq3,comp7159_c0_seq1,comp9814_c0_seq3,comp11780_c0_seq1,comp8049_c0_seq3,comp15009_c0_seq1,comp10109_c0_seq1,comp8571_c0_seq1,comp22082_c0_seq1,comp18277_c0_seq1,comp6798_c0_seq1,comp12854_c0_seq1,comp8076_c0_seq1,comp6971_c0_seq2,comp6123_c0_seq1,comp5859_c0_seq1,comp10672_c0_seq1,comp1299_c0_seq1,comp7011_c0_seq2…
ko05012	Parkinson's disease	19	204	140	3582	9.64e-05	0.00968801	2.38298	comp15969_c0_seq1,comp9682_c0_seq2,comp275_c0_seq1,comp874_c0_seq1,comp15992_c0_seq1,comp7573_c0_seq1,comp17877_c0_seq1,comp15750_c0_seq1,comp8728_c0_seq2,comp11073_c0_seq3,comp8659_c0_seq3,comp18002_c0_seq1,comp10167_c0_seq1,comp12218_c0_seq5,comp10366_c0_seq2,comp12597_c0_seq1,comp10204_c0_seq4,comp1137_c0_seq1,comp12023_c0_seq4
ko04612	Antigen processing and presentation	5	204	16	3582	0.000156959	0.0105162	5.48713	comp11922_c0_seq1,comp2644_c0_seq1,comp11103_c0_seq2,comp10718_c0_seq3,comp15531_c0_seq1
ko04745	Phototransduction - fly	3	204	7	3582	0.000312225	0.0156893	7.52521	comp10620_c0_seq2,comp7442_c0_seq1,comp14670_c0_seq1
ko00190	Oxidative phosphorylation	20	204	168	3582	0.000439164	0.0166083	2.09034	comp14706_c0_seq1,comp15676_c0_seq1,comp275_c0_seq1,comp874_c0_seq1,comp15992_c0_seq1,comp7573_c0_seq1,comp9344_c0_seq2,comp17877_c0_seq1,comp15750_c0_seq1,comp8728_c0_seq2,comp11073_c0_seq3,comp10603_c0_seq5,comp8659_c0_seq3,comp18002_c0_seq1,comp10167_c0_seq1,comp10366_c0_seq2,comp12597_c0_seq1,comp10204_c0_seq4,comp1137_c0_seq1,comp12023_c0_seq4
ko04932	Non-alcoholic fatty liver disease (NAFLD)	13	204	93	3582	0.000650837	0.0166083	2.45446	comp9682_c0_seq2,comp275_c0_seq1,comp15992_c0_seq1,comp7573_c0_seq1,comp15750_c0_seq1,comp8659_c0_seq3,comp18002_c0_seq1,comp10167_c0_seq1,comp10366_c0_seq2,comp12597_c0_seq1,comp10204_c0_seq4,comp1137_c0_seq1,comp12023_c0_seq4
ko05410	Hypertrophic cardiomyopathy (HCM)	2	204	4	3582	0.000697968	0.0166083	8.77941	comp7442_c0_seq1,comp14670_c0_seq1
ko05412	Arrhythmogenic right ventricular cardiomyopathy (ARVC)	2	204	4	3582	0.000697968	0.0166083	8.77941	comp7442_c0_seq1,comp14670_c0_seq1
ko01040	Biosynthesis of unsaturated fatty acids	6	204	28	3582	0.000743656	0.0166083	3.76261	comp20213_c0_seq1,comp15160_c0_seq1,comp9468_c0_seq3,comp8046_c0_seq2,comp10632_c0_seq1,comp8237_c0_seq2
ko05416	Viral myocarditis	3	204	9	3582	0.00102632	0.020629	5.85294	comp9682_c0_seq2,comp7442_c0_seq1,comp14670_c0_seq1
ko05010	Alzheimer's disease	16	204	135	3582	0.00143752	0.0262674	2.08105	comp9682_c0_seq2,comp275_c0_seq1,comp10620_c0_seq2,comp15992_c0_seq1,comp7573_c0_seq1,comp15750_c0_seq1,comp8728_c0_seq2,comp11073_c0_seq3,comp8659_c0_seq3,comp18002_c0_seq1,comp10167_c0_seq1,comp10366_c0_seq2,comp12597_c0_seq1,comp10204_c0_seq4,comp1137_c0_seq1,comp12023_c0_seq4
ko00906	Carotenoid biosynthesis	2	204	5	3582	0.00167162	0.0279055	7.02353	comp14427_c0_seq1,comp11903_c2_seq1
ko04260	Cardiac muscle contraction	7	204	41	3582	0.00180484	0.0279055	2.99785	comp275_c0_seq1,comp7573_c0_seq1,comp15750_c0_seq1,comp10167_c0_seq1,comp12597_c0_seq1,comp10204_c0_seq4,comp12023_c0_seq4
ko04626	Plant-pathogen interaction	3	204	11	3582	0.00245519	0.0352495	4.78877	comp10620_c0_seq2,comp11103_c0_seq2,comp10718_c0_seq3
ko00062	Fatty acid elongation	3	204	12	3582	0.00352015	0.0471701	4.38971	comp20213_c0_seq1,comp9516_c0_seq2,comp8046_c0_seq2
ko05016	Huntington's disease	16	204	148	3582	0.00389428	0.0489219	1.89825	comp9682_c0_seq2,comp275_c0_seq1,comp15992_c0_seq1,comp7573_c0_seq1,comp15750_c0_seq1,comp8728_c0_seq2,comp11073_c0_seq3,comp8659_c0_seq3,comp18002_c0_seq1,comp10167_c0_seq1,comp12218_c0_seq5,comp10366_c0_seq2,comp12597_c0_seq1,comp10204_c0_seq4,comp1137_c0_seq1,comp12023_c0_seq4
ko00521	Streptomycin biosynthesis	4	204	20	3582	0.00437716	0.0517535	3.51176	comp5985_c0_seq3,comp9275_c0_seq1,comp11468_c0_seq1,comp17256_c0_seq1
ko05134	Legionellosis	5	204	30	3582	0.00595242	0.0664686	2.92647	comp11922_c0_seq1,comp7955_c0_seq2,comp9682_c0_seq2,comp5015_c0_seq1,comp9519_c0_seq1
ko01212	Fatty acid metabolism	7	204	51	3582	0.00736955	0.0779621	2.41003	comp20213_c0_seq1,comp15160_c0_seq1,comp9516_c0_seq2,comp9468_c0_seq3,comp8046_c0_seq2,comp10632_c0_seq1,comp8237_c0_seq2
ko01051	Biosynthesis of ansamycins	1	204	3	3582	0.00932107	0.089216	5.85294	comp231_c0_seq1
ko03070	Bacterial secretion system	1	204	3	3582	0.00932107	0.089216	5.85294	comp7432_c0_seq2
ko04915	Estrogen signaling pathway	4	204	26	3582	0.0140601	0.128458	2.70136	comp11922_c0_seq1,comp10620_c0_seq2,comp11103_c0_seq2,comp10718_c0_seq3
ko00621	Dioxin degradation	4	204	27	3582	0.0164776	0.144	2.60131	comp12688_c0_seq1,comp11980_c0_seq3,comp11335_c0_seq7,comp12440_c0_seq1
ko04080	Neuroactive ligand-receptor interaction	1	204	4	3582	0.0179442	0.150282	4.38971	comp539_c0_seq1
ko00624	Polycyclic aromatic hydrocarbon degradation	4	204	28	3582	0.0191567	0.15402	2.5084	comp12688_c0_seq1,comp11980_c0_seq3,comp11335_c0_seq7,comp12440_c0_seq1
ko05414	Dilated cardiomyopathy (DCM)	2	204	11	3582	0.0213756	0.16525	3.19251	comp7442_c0_seq1,comp14670_c0_seq1
ko04070	Phosphatidylinositol signaling system	3	204	21	3582	0.0284616	0.199562	2.5084	comp9275_c0_seq1,comp10620_c0_seq2,comp4711_c0_seq1
ko00909	Sesquiterpenoid and triterpenoid biosynthesis	1	204	5	3582	0.0287925	0.199562	3.51176	comp6303_c0_seq1
ko04744	Phototransduction	1	204	5	3582	0.0287925	0.199562	3.51176	comp10620_c0_seq2
ko04621	NOD-like receptor signaling pathway	2	204	14	3582	0.0415843	0.26122	2.5084	comp11103_c0_seq2,comp10718_c0_seq3
ko05215	Prostate cancer	2	204	14	3582	0.0415843	0.26122	2.5084	comp11103_c0_seq2,comp10718_c0_seq3
ko00750	Vitamin B6 metabolism	1	204	6	3582	0.0415872	0.26122	2.92647	comp2790_c0_seq1
ko05130	Pathogenic Escherichia coli infection	3	204	24	3582	0.0442645	0.269611	2.19485	comp8147_c0_seq2,comp7442_c0_seq1,comp14670_c0_seq1
ko00020	Citrate cycle (TCA cycle)	6	204	59	3582	0.0482399	0.273405	1.78564	comp9577_c0_seq1,comp15992_c0_seq1,comp4911_c0_seq1,comp129_c0_seq1,comp8431_c0_seq2,comp9090_c0_seq2
ko04921	Oxytocin signaling pathway	5	204	47	3582	0.0483693	0.273405	1.86796	comp10620_c0_seq2,comp5551_c0_seq2,comp7442_c0_seq1,comp9727_c0_seq1,comp14670_c0_seq1
ko05133	Pertussis	2	204	15	3582	0.04986	0.273405	2.34118	comp10620_c0_seq2,comp12231_c0_seq3
ko03060	Protein export	3	204	25	3582	0.0504304	0.273405	2.10706	comp6251_c0_seq1,comp5277_c0_seq1,comp7432_c0_seq2
ko00140	Steroid hormone biosynthesis	1	204	7	3582	0.0560735	0.273405	2.5084	comp16027_c0_seq1
ko00591	Linoleic acid metabolism	1	204	7	3582	0.0560735	0.273405	2.5084	comp19494_c0_seq1
ko05222	Small cell lung cancer	1	204	7	3582	0.0560735	0.273405	2.5084	comp9682_c0_seq2
ko04015	Rap1 signaling pathway	3	204	26	3582	0.0570432	0.273405	2.02602	comp10620_c0_seq2,comp7442_c0_seq1,comp14670_c0_seq1
ko04122	Sulfur relay system	2	204	16	3582	0.0588708	0.273405	2.19485	comp5886_c0_seq3,comp17817_c0_seq1
ko04520	Adherens junction	2	204	16	3582	0.0588708	0.273405	2.19485	comp7442_c0_seq1,comp14670_c0_seq1
ko03320	PPAR signaling pathway	4	204	39	3582	0.0679573	0.273405	1.8009	comp15160_c0_seq1,comp9468_c0_seq3,comp11542_c0_seq3,comp16027_c0_seq1
ko04810	Regulation of actin cytoskeleton	4	204	39	3582	0.0679573	0.273405	1.8009	comp7442_c0_seq1,comp4711_c0_seq1,comp12231_c0_seq3,comp14670_c0_seq1
ko05110	Vibrio cholerae infection	4	204	39	3582	0.0679573	0.273405	1.8009	comp15676_c0_seq1,comp7442_c0_seq1,comp5015_c0_seq1,comp14670_c0_seq1
ko05164	Influenza A	4	204	39	3582	0.0679573	0.273405	1.8009	comp11922_c0_seq1,comp9682_c0_seq2,comp7442_c0_seq1,comp14670_c0_seq1
ko04391	Hippo signaling pathway -fly	2	204	17	3582	0.0685884	0.273405	2.06574	comp7442_c0_seq1,comp14670_c0_seq1
ko05100	Bacterial invasion of epithelial cells	2	204	17	3582	0.0685884	0.273405	2.06574	comp7442_c0_seq1,comp14670_c0_seq1
ko05145	Toxoplasmosis	2	204	17	3582	0.0685884	0.273405	2.06574	comp11922_c0_seq1,comp9682_c0_seq2
ko04144	Endocytosis	6	204	64	3582	0.0693714	0.273405	1.64614	comp11922_c0_seq1,comp9696_c0_seq3,comp5015_c0_seq1,comp3453_c0_seq1,comp4711_c0_seq1,comp6357_c0_seq1
ko00626	Naphthalene degradation	5	204	52	3582	0.0727307	0.281132	1.68835	comp3557_c0_seq1,comp12688_c0_seq1,comp11980_c0_seq3,comp11335_c0_seq7,comp12440_c0_seq1
ko00100	Steroid biosynthesis	4	204	40	3582	0.0742389	0.281548	1.75588	comp12427_c0_seq8,comp6303_c0_seq1,comp10642_c0_seq2,comp11395_c0_seq4
ko00900	Terpenoid backbone biosynthesis	3	204	29	3582	0.0795053	0.295384	1.81643	comp11581_c0_seq2,comp2192_c0_seq2,comp8543_c0_seq1
ko00460	Cyanoamino acid metabolism	4	204	41	3582	0.0808263	0.295384	1.71306	comp8068_c0_seq2,comp8038_c0_seq1,comp164_c0_seq1,comp3830_c0_seq2
ko00120	Primary bile acid biosynthesis	1	204	9	3582	0.089213	0.306653	1.95098	comp16027_c0_seq1
ko04740	Olfactory transduction	1	204	9	3582	0.089213	0.306653	1.95098	comp10620_c0_seq2
ko05162	Measles	2	204	19	3582	0.0900127	0.306653	1.8483	comp11922_c0_seq1,comp728_c0_seq1
ko05322	Systemic lupus erythematosus	2	204	19	3582	0.0900127	0.306653	1.8483	comp6625_c0_seq2,comp10156_c0_seq1
ko04670	Leukocyte transendothelial migration	2	204	20	3582	0.101647	0.340517	1.75588	comp7442_c0_seq1,comp14670_c0_seq1
ko00562	Inositol phosphate metabolism	3	204	32	3582	0.105706	0.342692	1.64614	comp9275_c0_seq1,comp4711_c0_seq1,comp19936_c0_seq1
ko05204	Chemical carcinogenesis	3	204	32	3582	0.105706	0.342692	1.64614	comp17125_c0_seq1,comp9653_c1_seq2,comp2524_c0_seq1
ko05214	Glioma	1	204	10	3582	0.107462	0.342856	1.75588	comp10620_c0_seq2
ko00071	Fatty acid degradation	6	204	72	3582	0.113095	0.348564	1.46324	comp3557_c0_seq1,comp9609_c0_seq1,comp2387_c0_seq1,comp6894_c0_seq1,comp9636_c0_seq2,comp9044_c0_seq1
ko04152	AMPK signaling pathway	4	204	46	3582	0.118185	0.348564	1.52685	comp15160_c0_seq1,comp5551_c0_seq2,comp9468_c0_seq3,comp9727_c0_seq1
ko00520	Amino sugar and nucleotide sugar metabolism	7	204	87	3582	0.119841	0.348564	1.41278	comp5985_c0_seq3,comp75_c0_seq1,comp7656_c0_seq1,comp17704_c0_seq1,comp11468_c0_seq1,comp15117_c0_seq1,comp17256_c0_seq1
ko00030	Pentose phosphate pathway	5	204	60	3582	0.123868	0.348564	1.46324	comp5985_c0_seq3,comp231_c0_seq1,comp6584_c0_seq1,comp11468_c0_seq1,comp17256_c0_seq1
ko00720	Carbon fixation pathways in prokaryotes	2	204	22	3582	0.126565	0.348564	1.59626	comp4911_c0_seq1,comp9090_c0_seq2
ko00965	Betalain biosynthesis	2	204	22	3582	0.126565	0.348564	1.59626	comp9482_c0_seq1,comp2568_c0_seq1
ko00130	Ubiquinone and other terpenoid-quinone biosynthesis	1	204	11	3582	0.126593	0.348564	1.59626	comp12007_c0_seq1
ko00254	Aflatoxin biosynthesis	1	204	11	3582	0.126593	0.348564	1.59626	comp12200_c0_seq2
ko04970	Salivary secretion	1	204	11	3582	0.126593	0.348564	1.59626	comp10620_c0_seq2
ko04971	Gastric acid secretion	1	204	11	3582	0.126593	0.348564	1.59626	comp10620_c0_seq2
ko04530	Tight junction	2	204	23	3582	0.139768	0.377919	1.52685	comp7442_c0_seq1,comp14670_c0_seq1
ko00627	Aminobenzoate degradation	4	204	49	3582	0.143895	0.377919	1.43337	comp9609_c0_seq1,comp2387_c0_seq1,comp9636_c0_seq2,comp9044_c0_seq1
ko04710	Circadian rhythm	1	204	12	3582	0.146446	0.377919	1.46324	comp6928_c0_seq1
ko00380	Tryptophan metabolism	5	204	63	3582	0.146655	0.377919	1.39356	comp9609_c0_seq1,comp2387_c0_seq1,comp6894_c0_seq1,comp9636_c0_seq2,comp9044_c0_seq1
ko01220	Degradation of aromatic compounds	5	204	63	3582	0.146655	0.377919	1.39356	comp3557_c0_seq1,comp12688_c0_seq1,comp11980_c0_seq3,comp11335_c0_seq7,comp12440_c0_seq1
ko04510	Focal adhesion	2	204	24	3582	0.153411	0.390324	1.46324	comp7442_c0_seq1,comp14670_c0_seq1
ko04916	Melanogenesis	3	204	37	3582	0.156682	0.392237	1.42369	comp10620_c0_seq2,comp9482_c0_seq1,comp2568_c0_seq1
ko00410	beta-Alanine metabolism	4	204	51	3582	0.162266	0.392237	1.37716	comp18628_c0_seq1,comp5456_c0_seq2,comp6894_c0_seq1,comp13623_c0_seq1
ko04350	TGF-beta signaling pathway	1	204	13	3582	0.166878	0.392237	1.35068	comp6928_c0_seq1
ko00910	Nitrogen metabolism	2	204	25	3582	0.167454	0.392237	1.40471	comp18476_c0_seq1,comp1721_c0_seq1
ko04022	cGMP - PKG signaling pathway	2	204	25	3582	0.167454	0.392237	1.40471	comp10620_c0_seq2,comp12218_c0_seq5
ko04666	Fc gamma R-mediated phagocytosis	2	204	25	3582	0.167454	0.392237	1.40471	comp4711_c0_seq1,comp12231_c0_seq3
ko02020	Two-component system	3	204	38	3582	0.167823	0.392237	1.38622	comp9682_c0_seq2,comp275_c0_seq1,comp10204_c0_seq4
ko00982	Drug metabolism - cytochrome P450	4	204	52	3582	0.171791	0.396896	1.35068	comp3557_c0_seq1,comp17125_c0_seq1,comp9653_c1_seq2,comp2524_c0_seq1
ko03050	Proteasome	4	204	53	3582	0.181528	0.406143	1.32519	comp10869_c0_seq3,comp14626_c0_seq1,comp5843_c0_seq1,comp1072_c0_seq1
ko00940	Phenylpropanoid biosynthesis	2	204	26	3582	0.181855	0.406143	1.35068	comp164_c0_seq1,comp15178_c0_seq1
ko04390	Hippo signaling pathway	2	204	26	3582	0.181855	0.406143	1.35068	comp7442_c0_seq1,comp14670_c0_seq1
ko04972	Pancreatic secretion	1	204	14	3582	0.187761	0.409412	1.2542	comp3453_c0_seq1
ko00950	Isoquinoline alkaloid biosynthesis	3	204	40	3582	0.190902	0.409412	1.31691	comp9482_c0_seq1,comp2568_c0_seq1,comp13623_c0_seq1
ko05034	Alcoholism	3	204	40	3582	0.190902	0.409412	1.31691	comp10620_c0_seq2,comp6625_c0_seq2,comp10156_c0_seq1
ko00630	Glyoxylate and dicarboxylate metabolism	4	204	54	3582	0.191466	0.409412	1.30065	comp8068_c0_seq2,comp9577_c0_seq1,comp129_c0_seq1,comp8431_c0_seq2
ko04976	Bile secretion	2	204	27	3582	0.196575	0.411578	1.30065	comp198_c0_seq1,comp16027_c0_seq1
ko05132	Salmonella infection	2	204	27	3582	0.196575	0.411578	1.30065	comp7442_c0_seq1,comp14670_c0_seq1
ko00730	Thiamine metabolism	1	204	15	3582	0.208976	0.416924	1.17059	comp17817_c0_seq1
ko04115	p53 signaling pathway	1	204	15	3582	0.208976	0.416924	1.17059	comp9682_c0_seq2
ko04961	Endocrine and other factor-regulated calcium reabsorption	1	204	15	3582	0.208976	0.416924	1.17059	comp3453_c0_seq1
ko04978	Mineral absorption	1	204	15	3582	0.208976	0.416924	1.17059	comp2229_c0_seq2
ko00860	Porphyrin and chlorophyll metabolism	2	204	28	3582	0.211573	0.416924	1.2542	comp12489_c0_seq7,comp11471_c0_seq1
ko04611	Platelet activation	2	204	28	3582	0.211573	0.416924	1.2542	comp7442_c0_seq1,comp14670_c0_seq1
ko00980	Metabolism of xenobiotics by cytochrome P450	4	204	57	3582	0.222372	0.433949	1.2322	comp3557_c0_seq1,comp17125_c0_seq1,comp9653_c1_seq2,comp2524_c0_seq1
ko04020	Calcium signaling pathway	2	204	29	3582	0.226812	0.436928	1.21095	comp10620_c0_seq2,comp12218_c0_seq5
ko04713	Circadian entrainment	1	204	16	3582	0.23042	0.436928	1.09743	comp10620_c0_seq2
ko05161	Hepatitis B	1	204	16	3582	0.23042	0.436928	1.09743	comp9682_c0_seq2
ko05131	Shigellosis	2	204	30	3582	0.242253	0.455074	1.17059	comp7442_c0_seq1,comp14670_c0_seq1
ko00903	Limonene and pinene degradation	1	204	17	3582	0.251997	0.45632	1.03287	comp6894_c0_seq1
ko04340	Hedgehog signaling pathway	1	204	17	3582	0.251997	0.45632	1.03287	comp10945_c0_seq3
ko04966	Collecting duct acid secretion	1	204	17	3582	0.251997	0.45632	1.03287	comp15676_c0_seq1
ko05020	Prion diseases	1	204	17	3582	0.251997	0.45632	1.03287	comp7096_c0_seq1
ko00620	Pyruvate metabolism	5	204	77	3582	0.273201	0.482443	1.14018	comp9577_c0_seq1,comp10756_c0_seq2,comp2186_c0_seq1,comp129_c0_seq1,comp6894_c0_seq1
ko00511	Other glycan degradation	1	204	18	3582	0.273624	0.482443	0.97549	comp18589_c0_seq1
ko00960	Tropane, piperidine and pyridine alkaloid biosynthesis	1	204	18	3582	0.273624	0.482443	0.97549	comp13623_c0_seq1
ko00350	Tyrosine metabolism	5	204	78	3582	0.283173	0.494503	1.12557	comp3557_c0_seq1,comp9482_c0_seq1,comp2568_c0_seq1,comp1648_c0_seq1,comp13623_c0_seq1
ko00480	Glutathione metabolism	4	204	63	3582	0.288032	0.494503	1.11485	comp6584_c0_seq1,comp17125_c0_seq1,comp9653_c1_seq2,comp2524_c0_seq1
ko00740	Riboflavin metabolism	2	204	33	3582	0.289441	0.494503	1.06417	comp9482_c0_seq1,comp2568_c0_seq1
ko00260	Glycine, serine and threonine metabolism	5	204	79	3582	0.293226	0.494503	1.11132	comp8068_c0_seq2,comp8032_c0_seq1,comp2251_c0_seq1,comp578_c0_seq1,comp13623_c0_seq1
ko04750	Inflammatory mediator regulation of TRP channels	1	204	19	3582	0.295226	0.494503	0.924149	comp10620_c0_seq2
ko05323	Rheumatoid arthritis	1	204	19	3582	0.295226	0.494503	0.924149	comp15676_c0_seq1
ko04721	Synaptic vesicle cycle	2	204	34	3582	0.305346	0.503071	1.03287	comp15676_c0_seq1,comp4825_c0_seq2
ko04919	Thyroid hormone signaling pathway	2	204	34	3582	0.305346	0.503071	1.03287	comp7442_c0_seq1,comp14670_c0_seq1
ko00052	Galactose metabolism	4	204	65	3582	0.310711	0.507747	1.08054	comp5985_c0_seq3,comp12808_c0_seq1,comp11468_c0_seq1,comp17256_c0_seq1
ko00053	Ascorbate and aldarate metabolism	1	204	20	3582	0.316735	0.513417	0.877941	comp6894_c0_seq1
ko00640	Propanoate metabolism	2	204	35	3582	0.321289	0.5139	1.00336	comp18628_c0_seq1,comp5456_c0_seq2
ko00710	Carbon fixation in photosynthetic organisms	4	204	66	3582	0.322146	0.5139	1.06417	comp9577_c0_seq1,comp231_c0_seq1,comp19936_c0_seq1,comp129_c0_seq1
ko05200	Pathways in cancer	3	204	51	3582	0.33043	0.522965	1.03287	comp9682_c0_seq2,comp11103_c0_seq2,comp10718_c0_seq3
ko04270	Vascular smooth muscle contraction	1	204	21	3582	0.338091	0.526794	0.836134	comp10620_c0_seq2
ko05031	Amphetamine addiction	1	204	21	3582	0.338091	0.526794	0.836134	comp10620_c0_seq2
ko04145	Phagosome	3	204	52	3582	0.34365	0.531336	1.01301	comp15676_c0_seq1,comp7442_c0_seq1,comp14670_c0_seq1
ko00280	Valine, leucine and isoleucine degradation	4	204	69	3582	0.3567	0.534875	1.0179	comp7263_c0_seq1,comp18628_c0_seq1,comp5456_c0_seq2,comp6894_c0_seq1
ko04210	Apoptosis	1	204	22	3582	0.359244	0.534875	0.798128	comp9682_c0_seq2
ko04962	Vasopressin-regulated water reabsorption	1	204	22	3582	0.359244	0.534875	0.798128	comp3453_c0_seq1
ko05014	Amyotrophic lateral sclerosis (ALS)	1	204	22	3582	0.359244	0.534875	0.798128	comp9682_c0_seq2
ko05210	Colorectal cancer	1	204	22	3582	0.359244	0.534875	0.798128	comp9682_c0_seq2
ko00920	Sulfur metabolism	1	204	23	3582	0.380147	0.545782	0.763427	comp9682_c0_seq2
ko02010	ABC transporters	1	204	23	3582	0.380147	0.545782	0.763427	comp198_c0_seq1
ko04130	SNARE interactions in vesicular transport	1	204	23	3582	0.380147	0.545782	0.763427	comp4825_c0_seq2
ko04360	Axon guidance	1	204	23	3582	0.380147	0.545782	0.763427	comp12231_c0_seq3
ko05231	Choline metabolism in cancer	1	204	23	3582	0.380147	0.545782	0.763427	comp4711_c0_seq1
ko05168	Herpes simplex infection	2	204	39	3582	0.384877	0.548654	0.900452	comp9682_c0_seq2,comp6928_c0_seq1
ko03440	Homologous recombination	1	204	24	3582	0.400759	0.567271	0.731618	comp14626_c0_seq1
ko00360	Phenylalanine metabolism	2	204	41	3582	0.41622	0.57966	0.856528	comp15178_c0_seq1,comp13623_c0_seq1
ko00670	One carbon pool by folate	1	204	25	3582	0.421046	0.57966	0.702353	comp8068_c0_seq2
ko00830	Retinol metabolism	1	204	25	3582	0.421046	0.57966	0.702353	comp3557_c0_seq1
ko04261	Adrenergic signaling in cardiomyocytes	1	204	25	3582	0.421046	0.57966	0.702353	comp10620_c0_seq2
ko04141	Protein processing in endoplasmic reticulum	7	204	126	3582	0.428525	0.585942	0.97549	comp3013_c0_seq1,comp11922_c0_seq1,comp6251_c0_seq1,comp6928_c0_seq1,comp11103_c0_seq2,comp10718_c0_seq3,comp5277_c0_seq1
ko00500	Starch and sucrose metabolism	6	204	110	3582	0.437866	0.590912	0.957754	comp5985_c0_seq3,comp164_c0_seq1,comp20949_c0_seq1,comp8951_c0_seq2,comp11468_c0_seq1,comp17256_c0_seq1
ko04720	Long-term potentiation	1	204	26	3582	0.440979	0.590912	0.675339	comp10620_c0_seq2
ko04912	GnRH signaling pathway	1	204	26	3582	0.440979	0.590912	0.675339	comp10620_c0_seq2
ko00010	Glycolysis / Gluconeogenesis	8	204	145	3582	0.445022	0.592381	0.968763	comp3557_c0_seq1,comp5985_c0_seq3,comp10636_c0_seq3,comp19936_c0_seq1,comp578_c0_seq1,comp11468_c0_seq1,comp6894_c0_seq1,comp17256_c0_seq1
ko04140	Regulation of autophagy	1	204	27	3582	0.460531	0.603276	0.650327	comp7657_c0_seq1
ko00625	Chloroalkane and chloroalkene degradation	2	204	44	3582	0.462212	0.603276	0.798128	comp3557_c0_seq1,comp6894_c0_seq1
ko05205	Proteoglycans in cancer	2	204	44	3582	0.462212	0.603276	0.798128	comp7442_c0_seq1,comp14670_c0_seq1
ko04914	Progesterone-mediated oocyte maturation	2	204	45	3582	0.477202	0.610228	0.780392	comp11103_c0_seq2,comp10718_c0_seq3
ko05152	Tuberculosis	2	204	45	3582	0.477202	0.610228	0.780392	comp9682_c0_seq2,comp10620_c0_seq2
ko04722	Neurotrophin signaling pathway	1	204	28	3582	0.479682	0.610228	0.627101	comp10620_c0_seq2
ko05120	Epithelial cell signaling in Helicobacter pylori infection	1	204	28	3582	0.479682	0.610228	0.627101	comp15676_c0_seq1
ko00970	Aminoacyl-tRNA biosynthesis	3	204	63	3582	0.486918	0.615538	0.836134	comp5983_c0_seq2,comp2056_c0_seq1,comp7209_c0_seq1
ko00770	Pantothenate and CoA biosynthesis	1	204	29	3582	0.498413	0.622242	0.605477	comp9438_c0_seq4
ko04024	cAMP signaling pathway	1	204	29	3582	0.498413	0.622242	0.605477	comp10620_c0_seq2
ko00340	Histidine metabolism	1	204	30	3582	0.51671	0.641103	0.585294	comp6894_c0_seq1
ko04151	PI3K-Akt signaling pathway	2	204	48	3582	0.520958	0.642261	0.731618	comp11103_c0_seq2,comp10718_c0_seq3
ko00564	Glycerophospholipid metabolism	3	204	66	3582	0.524034	0.642261	0.798128	comp11492_c0_seq1,comp7287_c0_seq1,comp11717_c0_seq3
ko04728	Dopaminergic synapse	1	204	31	3582	0.534562	0.645274	0.566414	comp10620_c0_seq2
ko00040	Pentose and glucuronate interconversions	2	204	49	3582	0.535101	0.645274	0.716687	comp6894_c0_seq1,comp2648_c0_seq2
ko00680	Methane metabolism	3	204	67	3582	0.536123	0.645274	0.786216	comp8068_c0_seq2,comp10636_c0_seq3,comp578_c0_seq1
ko04011	MAPK signaling pathway - yeast	2	204	50	3582	0.549007	0.656472	0.702353	comp9605_c0_seq1,comp6313_c0_seq1
ko05230	Central carbon metabolism in cancer	1	204	32	3582	0.551959	0.656472	0.548713	comp6584_c0_seq1
ko00650	Butanoate metabolism	1	204	33	3582	0.568896	0.667794	0.532086	comp5456_c0_seq2
ko05206	MicroRNAs in cancer	1	204	33	3582	0.568896	0.667794	0.532086	comp198_c0_seq1
ko00270	Cysteine and methionine metabolism	3	204	70	3582	0.571445	0.667794	0.752521	comp9577_c0_seq1,comp2251_c0_seq1,comp129_c0_seq1
ko04922	Glucagon signaling pathway	1	204	34	3582	0.585368	0.680109	0.516436	comp10620_c0_seq2
ko04310	Wnt signaling pathway	1	204	36	3582	0.61691	0.712637	0.487745	comp6928_c0_seq1
ko00051	Fructose and mannose metabolism	2	204	56	3582	0.627091	0.720259	0.627101	comp17195_c0_seq1,comp19936_c0_seq1
ko04727	GABAergic synapse	1	204	38	3582	0.646587	0.738432	0.462074	comp5456_c0_seq2
ko04014	Ras signaling pathway	1	204	39	3582	0.660734	0.750325	0.450226	comp10620_c0_seq2
ko03013	RNA transport	6	204	136	3582	0.665569	0.75157	0.774654	comp17330_c0_seq1,comp7546_c0_seq2,comp9104_c0_seq1,comp16606_c0_seq1,comp3396_c0_seq1,comp544_c0_seq2
ko01200	Carbon metabolism	11	204	231	3582	0.675873	0.758941	0.836134	comp8068_c0_seq2,comp9577_c0_seq1,comp15992_c0_seq1,comp231_c0_seq1,comp6584_c0_seq1,comp10636_c0_seq3,comp18628_c0_seq1,comp19936_c0_seq1,comp129_c0_seq1,comp578_c0_seq1,comp8431_c0_seq2
ko00250	Alanine, aspartate and glutamate metabolism	2	204	61	3582	0.684732	0.763651	0.575699	comp75_c0_seq1,comp5456_c0_seq2
ko04010	MAPK signaling pathway	1	204	41	3582	0.687666	0.763651	0.428264	comp11922_c0_seq1
ko04066	HIF-1 signaling pathway	1	204	43	3582	0.712826	0.787242	0.408345	comp10636_c0_seq3
ko04114	Oocyte meiosis	2	204	68	3582	0.753933	0.82809	0.516436	comp10620_c0_seq2,comp6928_c0_seq1
ko04142	Lysosome	1	204	47	3582	0.75808	0.82812	0.373592	comp18589_c0_seq1
ko04910	Insulin signaling pathway	1	204	48	3582	0.768389	0.834845	0.365809	comp10620_c0_seq2
ko00230	Purine metabolism	5	204	132	3582	0.773578	0.835964	0.665107	comp5985_c0_seq3,comp12556_c0_seq1,comp11468_c0_seq1,comp12395_c0_seq1,comp17256_c0_seq1
ko04120	Ubiquitin mediated proteolysis	3	204	95	3582	0.799989	0.859881	0.554489	comp15969_c0_seq1,comp6928_c0_seq1,comp2525_c0_seq1
ko05203	Viral carcinogenesis	2	204	76	3582	0.817556	0.870187	0.462074	comp6625_c0_seq2,comp10156_c0_seq1
ko04111	Cell cycle - yeast	4	204	119	3582	0.818422	0.870187	0.590213	comp6928_c0_seq1,comp7226_c0_seq2,comp2525_c0_seq1,comp16176_c0_seq1
ko00310	Lysine degradation	1	204	54	3582	0.822564	0.870187	0.325163	comp6894_c0_seq1
ko03015	mRNA surveillance pathway	1	204	55	3582	0.830407	0.873884	0.319251	comp2228_c0_seq2
ko00561	Glycerolipid metabolism	1	204	56	3582	0.837937	0.877215	0.31355	comp6894_c0_seq1
ko01210	2-Oxocarboxylic acid metabolism	1	204	60	3582	0.865132	0.899816	0.292647	comp8431_c0_seq2
ko03008	Ribosome biogenesis in eukaryotes	3	204	107	3582	0.868479	0.899816	0.492303	comp7032_c0_seq1,comp17330_c0_seq1,comp10997_c0_seq2
ko05169	Epstein-Barr virus infection	3	204	108	3582	0.87316	0.900027	0.487745	comp11922_c0_seq1,comp14626_c0_seq1,comp5843_c0_seq1
ko05166	HTLV-I infection	2	204	92	3582	0.90386	0.926917	0.381714	comp12218_c0_seq5,comp539_c0_seq1
ko04110	Cell cycle	1	204	84	3582	0.957601	0.972968	0.209034	comp6928_c0_seq1
ko03018	RNA degradation	1	204	86	3582	0.961632	0.972968	0.204172	comp10636_c0_seq3
ko00330	Arginine and proline metabolism	1	204	89	3582	0.967	0.972968	0.19729	comp6894_c0_seq1
ko01230	Biosynthesis of amino acids	7	204	238	3582	0.968127	0.972968	0.516436	comp8068_c0_seq2,comp2251_c0_seq1,comp231_c0_seq1,comp10636_c0_seq3,comp19936_c0_seq1,comp578_c0_seq1,comp8431_c0_seq2
ko03040	Spliceosome	1	204	112	3582	0.989906	0.989906	0.156775	comp11922_c0_seq1

## Sheet: Table S4
Table S4. List of primer sequences designed for qRT-PCR
Number	GeneID	Gene	Sense primer	Antisense primer
1	comp11380_c0_seq2	Putative multicopper oxidase	CACGCACCTGGAGAATCG	CACAAACACGGAAACAAAGC
2	comp12566_c0_seq1	Fasciclin	GCATCTTCACCAACCACGACAAC	CCGCACAATATCACGCTCACC
3	comp7140_c0_seq1	Polyketide synthase	TCAGACGCACTCACAATAACC	GGACCAAAGCACAACAAAGC
4	comp12495_c0_seq3	O-methyltransferase/FAD-dependent monooxygenase	CAAACTCTCGCCCAAACTGTATC	GCTTCCTGTGCCGTCTCG
5	comp12440_c0_seq1	Hydroxylase	CACTGCGGTCACTTTGCGTAAC	GAGATGCTGGGCGGGCTTG
6	comp10001_c0_seq5	FAD/FMN-dependent oxidoreductase	CGGGCGATGCGAAGTTGC	AGTAGGTGGCGTTGGTGTGG
7	comp2790_c0_seq1	Pyridoxal reductase	AGCGTAACTCACTCCATT	AAGGCATTCGTTGATACTG
8	comp6894_c0_seq1	Aldehyde dehydrogenase（NAD＋）	GCCCTGTGTCAATAGTCAAGTC	CTGCCAAGTCCGCTCTCC
9	comp2304_c0_seq1	Cytochrome P450	GGCGTCATTCTTAGCATT	CATCGGCACTGTAACTTC
10	comp3557_c0_seq1	Alcohol dehydrogenase	AATCCAACCCACCGAGCCTTAC	CGCTGAGTCTGACGAATAATACGC
o18	comp12374_c0_seq4	GAPDH	ACGATGCGACCAATACGA	AACTCTTCCTCCTACACTTCAG
